# Supplementary material for: Virome profiling of Culex tarsalis through small RNA-seq: A challenge of suboptimal samples
Source: PLoS Negl Trop Dis. 2025 Nov 3;19(11):e0013611. doi: 10.1371/journal.pntd.0013611 (PMC12591400; doi:10.1371/journal.pntd.0013611)
Supplement: S1 Data — (XLSX) [file pntd.0013611.s001.xlsx]

## Sheet: Supplementary Data 1
Sample	Population_number	Code	County	State	Latitude	Longitude	Filename	File type	Encoding	Total_Sequences	Total_Bases	Post_adaptor_trimming_sequences	20-30bp_Original	Reads_Culex	Reads_bacteria	Reads_viruses	Reads_Unknown	Contigs	Contigs>=200bp	Contigs_virus	Contigs_no_virus	Contigs_unknown
KWNR_S148	KWNR	KWNR	NA	NA	NA	NA	KWNR_S148.fastq.gz	Conventional base calls	Sanger / Illumina 1.9	16441955	822 Mbp	3494664	1488919	3189360	649	261	304394	24	5	0	4	1
P10_S8	P10	CO2	Loveland	CO	40.4014	-105.108	P10_S8.fastq.gz	Conventional base calls	Sanger / Illumina 1.9	44204499	2.2 Gbp	5616936	871124	1734533	1137	2187	3879079	15	0	0	0	0
P11_S13	P11	CO3	Fort Collins	CO	40.5299	-105.051	P11_S13.fastq.gz	Conventional base calls	Sanger / Illumina 1.9	25801740	1.2 Gbp	3536807	572248	3278609	1167	10689	246342	29	0	0	0	0
P12_S9	P12	CA1	Cottonwood, Shasta County	CA	40.4143	-122.217	P12_S9.fastq.gz	Conventional base calls	Sanger / Illumina 1.9	25470929	1.2 Gbp	5860889	1708979	5404660	357	8812	447060	9	0	0	0	0
P13_S14	P13	CA2	Anderson, Shasta County	CA	40.4452	-122.243	P13_S14.fastq.gz	Conventional base calls	Sanger / Illumina 1.9	27215930	1.3 Gbp	3090956	445672	2827863	1877	1825	259391	46	0	0	0	0
P14_S10	P14	CA3	Cottonwood, Shasta County	CA	40.3967	-122.282	P14_S10.fastq.gz	Conventional base calls	Sanger / Illumina 1.9	26071763	1.3 Gbp	5181314	1477745	4684648	2055	5543	489068	22	4	0	3	1
P15_S15	P15	CA4	Yolo County	CA	38.6103	-121.712	P15_S15.fastq.gz	Conventional base calls	Sanger / Illumina 1.9	19820747	991 Mbp	2944206	687804	2645204	35439	7636	255927	19	7	2	5	0
P16_S16	P16	CA5	Sacramento County	CA	38.1073	-121.65	P16_S16.fastq.gz	Conventional base calls	Sanger / Illumina 1.9	19917744	995.8 Mbp	6454742	2066440	6013532	894	12511	427805	14	0	0	0	0
P17_S17	P17	CA6	Yolo County	CA	38.8105	-121.808	P17_S17.fastq.gz	Conventional base calls	Sanger / Illumina 1.9	20321863	1 Gbp	3557741	771257	3349997	739	13772	193233	10	3	3	0	0
P1_S45	P1	UT1	Lake point	UT	40.6694	-112.305	P1_S45.fastq.gz	Conventional base calls	Sanger / Illumina 1.9	23241815	1.1 Gbp	17767686	4338798	16603485	624	121362	1042215	81	29	26	3	0
P2_S46	P2	UT2	Stansbury Park	UT	40.651	-112.299	P2_S46.fastq.gz	Conventional base calls	Sanger / Illumina 1.9	24332436	1.2 Gbp	18602048	4879847	17491621	1812	47441	1061174	370	23	9	6	8
P3_S47	P3	UT3	Stansbury Park	UT	40.6474	-112.315	P3_S47.fastq.gz	Conventional base calls	Sanger / Illumina 1.9	15405887	770.2 Mbp	12464736	4736207	10795629	1085	17084	1650938	50	10	0	9	1
P4_S4	P4	WA1	Yakima/Grandview	WA	46.1934	-119.899	P4_S4.fastq.gz	Conventional base calls	Sanger / Illumina 1.9	64439764	3.2 Gbp	16752924	1830654	5766626	16721	49311	10920266	30	5	2	1	2
P5_S11	P5	WA2	Yakima/Grandview	WA	46.225	-119.901	P5_S11.fastq.gz	Conventional base calls	Sanger / Illumina 1.9	19247539	962.3 Mbp	4213852	1176249	3820436	295	2640	390481	12	1	0	1	0
P6_S5	P6	WA3	Yakima/Grandview	WA	46.2056	-119.892	P6_S5.fastq.gz	Conventional base calls	Sanger / Illumina 1.9	113972890	5.6 Gbp	27260515	3225573	7713246	5685	11266	19530318	27	8	0	0	8
P7_S6	P7	TX1	Lubbock	TX	33.4627	-101.891	P7_S6.fastq.gz	Conventional base calls	Sanger / Illumina 1.9	22355008	1.1 Gbp	6630263	2320104	6211926	318	17471	400548	23	4	0	1	3
P8_S7	P8	TX2	Lubbock	TX	33.5905	-101.939	P8_S7.fastq.gz	Conventional base calls	Sanger / Illumina 1.9	56727336	2.8 Gbp	4656838	292580	1284558	2266	1426	3368588	5	0	0	0	0
P9_S12	P9	CO1	Loveland	CO	40.4039	-105.071	P9_S12.fastq.gz	Conventional base calls	Sanger / Illumina 1.9	22036559	1.1 Gbp	3072220	522357	2862591	658	1718	207253	30	0	0	0	0
Samples used for RT-PCR
	2P_1	CA7	Riverside county, Mecca	CA	33.5327	-116.035
	2P_2	CA8	Riverside county, Thermal	CA	33.4624	-116.061
	2P_3	CA9	Yolo county, Conaway Ranch	CA	38.6485	-121.711
	2P_4	CA10	Yolo county, Vic Fazio	CA	38.5618	-121.629
	2P_5	CO4	Adams County	CO	39.9001	-104.916
	2P_6	CO5	Broomfield	CO	39.895	-105.139

## Sheet: Sequencing and BLAST
Sample	Sequence	Sequence length (bp)	Description	Scientific Name	Max Score	Total Score	Query Cover	E value	Per. Ident	Acc. Len	Accession
MAR	NNNNNNNNNNNNNNCTANNNGNGNGCNTATTCCTCTANCCATGCCTTGGTTTCTTGGACTGTGTCTGCTCGTATAGATAA AGGCTGTTTGATGGCCGTAGGTTGTCCACCTCGTTTATTCGCTTGGAGTCCAANAAGACTTGGGCTCCGTGCCATTCCNN NNNATTCAAATATTCTGCTGTTTTCTGNCTCCATAAATCCCCNGTTNAACGCACGTTCCATCCTCATTTGTNCNCCTTAC CTCTTCTGACTCTTGCTTACCTCCCAATTTCTCCTCCAAAATGCACCNTTTCGAAGAATTAATTGAGAGGTTTTCTACAG ATCNAANACATATGTCTACCATTTACCCTTGAACTGCCCAATCCCNTGCCNATCTATCGGAACGATGAACAGCGG…	606	MAG: Marma virus isolate CMS001_036_ALCO segment RNA1 genomic sequence	Marma virus	174	174	0.72	2e-38	0.6885	3152	MW434898.1
CIV4	NNNNNNNGNNNNNNNNNNTTATCTGAAGGTGGAACACGATTGTTTTCATGTCTAATATATAAGGATCTATAGCTCTACGA CGTTATGCCTTGAGCTTAACTAACCACCTTAAAAACAATCGCATTTACAACGGAGTGCGTGTTGGAATAAATCCTGAATC CTCAGAGTGGACGTTTTTGGCTGATGTAGTTAGGAAACATGACAACTATTTTACAACAGATTTTACCAATTTTGGAGCAG GTTTANATTATTATTGTGGGATGAAATTTGCTGACCTGATTAAAATATATTATATGCGATCGGCACTGAAATTANAATAA GGTCAACACAGGTGTATAGAAACTCTGATTCCACAGTTAATGGGATCTTATCCTATTGCGCATAACACAGCATAT…	644	Culex Iflavi-like virus 4 isolate CxIflv-2020 polyprotein gene, complete cds	Culex Iflavi-like virus 4	904	904	0.95	0	0.9216	9723	OM817535.1
CN1	NNNNNNNNNNNNNNANNNTCTTCNTAGCGNCGNNTTCTCCGNCGGAATTGCNGCCTTTAAATCGCCGCCGCTCGCTCTGN CACGATCTCTGCGACTTGCTGNNATCTGCAGGGGGAGCCCGGCNNCGCCTGCTCGGTCGTTACCTCAGGTTGAGGTCACC GTTGATTATGCAACTTTGGTTGTGATANATCAGCNNGACCGCTTGTCTCNCGGCTCCCATGCTACATACATCCGCTCCGG CTCATGTTGCATGATGGGCCTGCCATTGNNACGGACGATGCTANNCATGAAGTACCTGCCTGTTGCGGACATGGGCTGCT CCGCTGCGGCTNNGGTCCCATCCNGAATTGCTCCNGCGATTGCCCGATGACACTATCTNGTCTCTGATCTCCCNC…	468	MAG: Culex narnavirus 1 isolate CMS001_038_ALCO genomic sequence, sequence	Culex narnavirus 1	181	181	0.71	8e-41	0.7096	3138	MW434192.1
WMV6	NNNNNNNNNNANCTNCGANCNTTNNNCCNGCTGNCTGGNNCCCCTATGAGGATGCTCATGCGATGGCATCAGGGGTGGCA GTTTCTCTTCCCCTGTGTAACTCTAACTTCTCCTCAGCATGCNNGAAGATGGNTCTCGNTCTCTCTAACATCTTCNCCCT CTNTCTGTTAGGCCCGTCCCTGATGGTGATCCCTTGAGTCCGATGGTCCGAGTNNTGGCAAACGNGATATGCNNTCNATG TGNNATCTCCATCTGCCTCTTACATGACATCGNGATCAAGGAAATGCCTTACGGAACTAACCNACCTCAGTACTACCTGT GCATANNAAAGANACCGACCCCTTCTTCNCTTCTGCTCCNANATGACTTACTTCCACAGGGAANTNNAAATTCTG…	504	MAG: Wuhan Mosquito Virus 6 isolate CMS002_029c_WVAL polymerase PB1 gene, complete cds	Wuhan Mosquito Virus 6	247	247	0.82	3e-60	0.7266	2441	MW434433.1
PCMV	NNNNNNCNNNNNNNNTCTNNGNGTACANGTGGTATGTGTTACATCGATCCTGCCTATCGAAACTGGCAGTAACNTGATCC TACGGTCTTGATGATTGTGTTCATTAGGTGGAACCTTGACNAACGCGTAGGAACTTGTCTCTCCTTTGAATATTTCTCTA TCNTGCTGAAAAGCTTTACCCTGTTGATGAAGTTGTTGACCGATTTCTTCCAGTGAAAAGTGGATCCCGCGAAAACCCCT TTCCNCTGGAAAAAGGTGGTGCACTACTTCTTGANCACGCCTTTCCTTTGACCCATGGTATAAAAATATCCACAAGAGAG ACGCGTTCCTTCCCACTCGACATGCTTTATCCTCTTCAATACAATCATTTTGACTGTCGGATCTCCAAACTGACT…	488	Partitivirus-like Culex mosquito virus strain CPLV/Lake, complete genome	Partitivirus-like Culex mosquito virus	159	159	0.9	3e-34	0.6765	1663	MH188050.1
CB2	NNNNNNNNNNNNGGGNNNNNNNGAAGTCTGTGTACATTGCNTCCCCATATGCTGCCTTGAAACTGCTGAAATCCAAACTT CTTCAAAGGATCCACNCTCNTGGCCCTCCTTGAAATGCTGAAAAATATGGAATCCAAATCTTTGGTGAAACCTGTGACAC CAATGCCCTTGTTTGNGGTCCCCTTCTTCTCTGANGTGGATTCTTNNTGGTGTGTTGCTTCATTTGTGATCCCGATGGGG ACCTATCACTGACCTANCTCTATGNTCTAAGGCNNTGCANGGGTGGTGAATCTGCACGTGGACTTCTGTGATCACCTTGN NGATACGAGGATCTAGCTCTATTACACCTCAGATCCAGAGCTGTTGTGTCCTCTTCANAGACTANNTGCTCACAG…	1010	MAG: Culex Bunyavirus 2 isolate CMS001_039_ALCO RNA-dependent RNA polymerase gene, complete cds	Culex Bunyavirus 2	225	298	0.32	2e-53	0.7759	7460	MW434593.1
HMV4	NNNNNNNNNNGCNANGGNNACCTTGNNNNNNGCCGNGGGGCTANNGTGTTGGATTGCGGGCNGGAGCCTCNNCTGCCATC CTGGAGGTGCTTCTGCCCTNANTNNTGACGCGGGATTAATCCNGCNAGAATCGGCTGTTCTGGATGTGCAGCCTGAACCC CTTGCCCCGCGGTTCACAGCTCCTCTCTGGAACATTCNNCNTCCTGTTGGNTTGNTCCCGCCTCACCATTGANGCCCAAA CCACCTCCNGGATGCCAGGTCCCGGTTTCCGGCCCANGAACTGCCGCTGTGGCCCCACCCCAAAGGCCCAAGGGCCCNAC GAAGCCACCNGCACGTGGCCCAGGNAACCNGNNNNNNNTTTGATTCA	367	MAG: Tombusviridae sp. isolate MEMO007_6B72p genomic sequence	Tombusviridae sp.	107	172	0.74	1e-18	0.7778	4967	PP076491.1
			MAG: Hubei mosquito virus 4 isolate CMS001_057_ALCO genomic sequence, sequence	Hubei mosquito virus 4	104	175	0.74	1e-17	0.7612	4952	MW434930.1
