# Supplementary material for: Virome profiling of Culex tarsalis through small RNA-seq: A challenge of suboptimal samples
Source: PLoS Negl Trop Dis. 2025 Nov 3;19(11):e0013611. doi: 10.1371/journal.pntd.0013611 (PMC12591400; doi:10.1371/journal.pntd.0013611)
Supplement: S2 Data — (ZIP) [file pntd.0013611.s002.zip]

Archive with 28 entries (24 files):
- Supplementary Data 2/
- Supplementary Data 2/Contigs blast/
- Supplementary Data 2/Contigs blast/Extended contigs blast/
- Supplementary Data 2/Contigs blast/Extended contigs blast/Contigs_finalVBlast.csv
- Supplementary Data 2/Contigs blast/KWNR_S148_L002_R1_001_VBlast.csv
- Supplementary Data 2/Contigs blast/P14_S10_L002_R1_001_VBlast.csv
- Supplementary Data 2/Contigs blast/P15_S15_L002_R1_001_VBlast.csv
- Supplementary Data 2/Contigs blast/P17_S17_L002_R1_001_VBlast.csv
- Supplementary Data 2/Contigs blast/P1_S45_L002_R1_001_VBlast.csv
- Supplementary Data 2/Contigs blast/P2_S46_L002_R1_001_VBlast.csv
- Supplementary Data 2/Contigs blast/P3_S47_L002_R1_001_VBlast.csv
- Supplementary Data 2/Contigs blast/P4_S4_L002_R1_001_VBlast.csv
- Supplementary Data 2/Contigs blast/P5_S11_L002_R1_001_VBlast.csv
- Supplementary Data 2/Contigs blast/P7_S6_L002_R1_001_VBlast.csv
- Supplementary Data 2/curated_contigs.fasta
- Supplementary Data 2/Extended contigs/
- Supplementary Data 2/Extended contigs/contigs_final_renamed.fasta
- Supplementary Data 2/KWNR_S148_L002_R1_001_renamed.fasta
- Supplementary Data 2/P14_S10_L002_R1_001_renamed.fasta
- Supplementary Data 2/P15_S15_L002_R1_001_renamed.fasta
- Supplementary Data 2/P17_S17_L002_R1_001_renamed.fasta
- Supplementary Data 2/P1_S45_L002_R1_001_renamed.fasta
- Supplementary Data 2/P2_S46_L002_R1_001_renamed.fasta
- Supplementary Data 2/P3_S47_L002_R1_001_renamed.fasta
- Supplementary Data 2/P4_S4_L002_R1_001_renamed.fasta
- Supplementary Data 2/P5_S11_L002_R1_001_renamed.fasta
- Supplementary Data 2/P6_S5_L002_R1_001_renamed.fasta
- Supplementary Data 2/P7_S6_L002_R1_001_renamed.fasta
