# Supplementary material for: Virome profiling of Culex tarsalis through small RNA-seq: A challenge of suboptimal samples
Source: PLoS Negl Trop Dis. 2025 Nov 3;19(11):e0013611. doi: 10.1371/journal.pntd.0013611 (PMC12591400; doi:10.1371/journal.pntd.0013611)
Supplement: S2 Data — (ZIP) [file pntd.0013611.s002.zip › Supplementary Data 2/Contigs blast/Extended contigs blast/Contigs_finalVBlast.csv]

query_id	subject_id	identity	alignment_length	mismatches	gap_opens	q_start	q_end	s_start	s_end	evalue	bit_score	taxid	species	organism	virus_category
NODE_101_length_205_cov_15.760638	MW434383.1	99.512	205	1	0	1	205	1763	1559	3.22e-99	374	1608131	MAG: Wuhan Mosquito Virus 6 isolate CMS001_028_ALCO nucleoprotein gene, complete cds	Wuhan Mosquito Virus 6	virus
NODE_101_length_208_cov_12.973822	XM_001846368.2	95.122	164	8	0	15	178	175	338	9.57e-65	259	7176	PREDICTED: Culex quinquefasciatus NADH dehydrogenase [ubiquinone] 1 beta subcomplex subunit 10 (LOC6036361), mRNA	Culex quinquefasciatus	no virus
NODE_103_length_203_cov_6.354839	MW434399.1	99.507	203	1	0	1	203	1709	1507	4.11e-98	370	1608131	MAG: Wuhan Mosquito Virus 6 isolate CMS002_029e_WVAL sequence	Wuhan Mosquito Virus 6	virus
NODE_104_length_202_cov_19.702703	MW434876.1	100	202	0	0	1	202	693	894	3.16e-99	374	2651926	MAG: Marma virus isolate CMS002_029a_WVAL segment RNA1 genomic sequence	Marma virus	virus
NODE_10_length_580_cov_142.241563	XM_039574459.2	86.059	581	79	2	1	580	175	754	9.26e-174	623	42434	PREDICTED: Culex pipiens pallens trypsin-1-like (LOC120413573), mRNA	Culex pipiens pallens	no virus
NODE_10_length_591_cov_25.526132	OM817547.1	99.466	562	3	0	6	567	564	3	0	1022	2304517	Partitivirus-like Culex mosquito virus isolate PaLCxMV-2020 RNA-dependent RNA polymerase gene, complete cds	Partitivirus-like Culex mosquito virus	virus
NODE_11_length_343_cov_36.306748	AF468495.1	84.985	333	44	6	1	330	456	785	9.89e-87	333	42434	Culex pipiens pallens putative chymotrypsin-like protein mRNA, complete cds	Culex pipiens pallens	no virus
NODE_12_length_452_cov_37.068966	MW434850.1	100	275	0	0	1	275	1023	749	2.07e-139	508	2651926	MAG: Marma virus isolate CMS001_042_ALCO segment RNA2 genomic sequence	Marma virus	virus
NODE_12_length_566_cov_40.930783	NC_040832.1	95.028	543	27	0	2	544	302	844	0	854	2304480	Culex Iflavi-like virus 4 strain CIVL4-Sonoma, complete genome	Culex Iflavi-like virus 4	virus
NODE_12_length_588_cov_55.014011	KP642119.1	99.314	583	4	0	1	583	3159	2577	0	1055	1628188	Narnaviridae environmental sample clone sraf.cpip_contig2643 RNA-dependent RNA polymerase gene, complete cds	Narnaviridae environmental sample	virus
NODE_13_length_565_cov_168.766423	MW434932.1	98.05	564	11	0	1	564	2471	3034	0	981	1922928	MAG: Hubei mosquito virus 4 isolate CMS001_018_ALCO genomic sequence	Hubei mosquito virus 4	virus
NODE_14_length_538_cov_10.441459	MW434403.1	99.628	538	2	0	1	538	951	414	0	983	1608131	MAG: Wuhan Mosquito Virus 6 isolate CMS001_032_ALCO polymerase PA gene, complete cds	Wuhan Mosquito Virus 6	virus
NODE_15_length_532_cov_8.081553	OM817558.1	100	532	0	0	1	532	1904	1373	0	983	1608131	Wuhan Mosquito Virus 6 isolate WuMV6-2020 polymerase PB1 gene, partial cds	Wuhan Mosquito Virus 6	virus
NODE_16_length_296_cov_48.451613	XM_039574459.2	89.384	292	30	1	6	296	359	68	8.27e-97	366	42434	PREDICTED: Culex pipiens pallens trypsin-1-like (LOC120413573), mRNA	Culex pipiens pallens	no virus
NODE_16_length_498_cov_402.839917	AY326270.1	97.817	458	8	2	1	456	124	581	0	789	238873	Amblyospora salinaria 16S ribosomal RNA gene, partial sequence	Amblyospora salinaria	no virus
NODE_16_length_534_cov_324.781431	MW434930.1	96.911	518	14	2	15	530	4435	4952	0	867	1922928	MAG: Hubei mosquito virus 4 isolate CMS001_057_ALCO genomic sequence	Hubei mosquito virus 4	virus
NODE_17_length_516_cov_10.887776	MW434383.1	99.61	513	2	0	4	516	1582	1070	0	937	1608131	MAG: Wuhan Mosquito Virus 6 isolate CMS001_028_ALCO nucleoprotein gene, complete cds	Wuhan Mosquito Virus 6	virus
NODE_17_length_517_cov_18.260000	MW434433.1	99.6	500	2	0	1	500	500	1	0	913	1608131	MAG: Wuhan Mosquito Virus 6 isolate CMS002_029c_WVAL polymerase PB1 gene, complete cds	Wuhan Mosquito Virus 6	virus
NODE_21_length_472_cov_21.898901	NC_040646.1	98.729	472	6	0	1	472	7913	7442	0	839	2304477	Culex Iflavi-like virus 1 strain CIVL1/Sutter, complete genome	Culex Iflavi-like virus 1	virus
NODE_21_length_497_cov_414.270833	U68473.1	98.522	406	0	6	93	497	402	2	0	712	51588	Amblyospora californica small subunit ribosomal RNA gene	Amblyospora californica	no virus
NODE_22_length_469_cov_33.048673	MW434453.1	99.782	459	1	0	1	459	785	327	0	843	1608131	MAG: Wuhan Mosquito Virus 6 isolate CMS001_028_ALCO hypothetical protein gene, complete cds	Wuhan Mosquito Virus 6	virus
NODE_23_length_456_cov_92.266515	XM_001846997.2	96.256	454	17	0	1	454	1066	613	0	745	7176	PREDICTED: Culex quinquefasciatus glyceraldehyde-3-phosphate dehydrogenase 1 (LOC6037101), mRNA	Culex quinquefasciatus	no virus
NODE_24_length_446_cov_42.321678	XM_039578785.1	96.992	266	7	1	179	443	289	24	1.62e-120	446	42434	PREDICTED: Culex pipiens pallens 40S ribosomal protein S28 (LOC120416887), transcript variant X1, mRNA	Culex pipiens pallens	no virus
NODE_25_length_434_cov_29.791367	MH188050.1	98.618	434	6	0	1	434	1565	1132	0	769	2304517	Partitivirus-like Culex mosquito virus strain CPLV/Lake, complete genome	Partitivirus-like Culex mosquito virus	virus
NODE_27_length_410_cov_6.582697	MW434408.1	99.756	410	1	0	1	410	2374	1965	0	752	1608131	MAG: Wuhan Mosquito Virus 6 isolate CMS001_038_ALCO polymerase PB2 gene, complete cds	Wuhan Mosquito Virus 6	virus
NODE_28_length_230_cov_46.511737	NC_040716.1	98.253	229	4	0	2	230	5958	5730	1.69e-107	401	2304480	Culex Iflavi-like virus 4 strain CIVL4/Fresno, complete genome	Culex Iflavi-like virus 4	virus
NODE_28_length_392_cov_38.842667	PP076510.1	98.205	390	7	0	2	391	3381	2992	0	682	2583950	MAG: Tombusviridae sp. isolate MEMO030_NZ8O3 genomic sequence	Tombusviridae sp.	virus
NODE_29_length_338_cov_48.663551	MW434850.1	100	338	0	0	1	338	1412	1075	1.43e-174	625	2651926	MAG: Marma virus isolate CMS001_042_ALCO segment RNA2 genomic sequence	Marma virus	virus
NODE_29_length_376_cov_246.902507	MW434142.1	100	376	0	0	1	376	395	770	0	695	2562539	MAG: Culex narnavirus 1 isolate CMS001_028_ALCO genomic sequence	Culex narnavirus 1	virus
NODE_2_length_1119_cov_64.299456	MW434120.1	97.043	1082	31	1	26	1106	1522	441	0	1820	2304480	MAG: Culex Iflavi-like virus 4 isolate CMS001_046_ALCO genomic sequence	Culex Iflavi-like virus 4	virus
NODE_30_length_393_cov_30.188830	MW434896.1	99.725	364	1	0	6	369	2212	1849	0	667	2651926	MAG: Marma virus isolate CMS001_046_ALCO segment RNA1 genomic sequence	Marma virus	virus
NODE_31_length_362_cov_69.715942	MW434119.1	98.619	362	5	0	1	362	2018	2379	1.54e-179	641	2304480	MAG: Culex Iflavi-like virus 4 isolate CMS002_039a_COAV genomic sequence	Culex Iflavi-like virus 4	virus
NODE_31_length_387_cov_664.972973	EF119339.1	84.821	112	10	7	51	156	3006	2896	2.68e-18	106	249366	Pleistophora mulleri 16S ribosomal RNA gene, partial sequence; internal transcribed spacer, complete sequence; and 23S ribosomal RNA gene, partial sequence	Pleistophora mulleri	no virus
NODE_32_length_391_cov_51.002674	MW434850.1	100	391	0	0	1	391	1023	633	0	723	2651926	MAG: Marma virus isolate CMS001_042_ALCO segment RNA2 genomic sequence	Marma virus	virus
NODE_33_length_353_cov_37.880952	XM_001863268.2	95.989	349	14	0	4	352	98	446	2.57e-157	568	7176	PREDICTED: Culex quinquefasciatus guanine nucleotide-binding protein subunit beta-like protein (LOC6046047), mRNA	Culex quinquefasciatus	no virus
NODE_34_length_363_cov_1229.369942	XR_001377307.1	81.818	99	10	5	269	363	2245	2151	1.95e-09	76.8	1354746	Ordospora colligata OC4 5.8S-23S ribosomal RNA (M896_150020), rRNA	Ordospora colligata OC4	no virus
NODE_34_length_371_cov_140.197740	GU911312.1	98.34	241	4	0	131	371	327	87	6.21e-114	424	233155	Culex pipiens molestus clone M2_3 28S ribosomal RNA, partial sequence, and 28S-18S ribosomal RNA intergenic spacer, complete sequence	Culex pipiens molestus	no virus
NODE_35_length_329_cov_27.016026	XM_039572743.2	98.176	329	6	0	1	329	456	128	1.42e-159	575	42434	PREDICTED: Culex pipiens pallens 60S ribosomal protein L10a (LOC120412343), mRNA	Culex pipiens pallens	no virus
NODE_35_length_344_cov_18.798165	MW434451.1	100	338	0	0	7	344	1	338	1.46e-174	625	1608131	MAG: Wuhan Mosquito Virus 6 isolate CMS002_029d_WVAL hypothetical protein gene, complete cds	Wuhan Mosquito Virus 6	virus
NODE_36_length_358_cov_12.780059	MW434398.1	100	346	0	0	13	358	2231	1886	5.46e-179	640	1608131	MAG: Wuhan Mosquito Virus 6 isolate CMS002_056a_PLCR sequence	Wuhan Mosquito Virus 6	virus
NODE_37_length_294_cov_19.527076	XM_039579619.2	96.928	293	9	0	2	294	671	379	1.3e-134	492	42434	PREDICTED: Culex pipiens pallens glycogen phosphorylase (LOC120417533), mRNA	Culex pipiens pallens	no virus
NODE_37_length_328_cov_36.993569	MW434876.1	100	328	0	0	1	328	2204	2531	5.02e-169	606	2651926	MAG: Marma virus isolate CMS002_029a_WVAL segment RNA1 genomic sequence	Marma virus	virus
NODE_38_length_328_cov_14.064309	MW434119.1	98.78	328	4	0	1	328	5461	5134	2.35e-162	584	2304480	MAG: Culex Iflavi-like virus 4 isolate CMS002_039a_COAV genomic sequence	Culex Iflavi-like virus 4	virus
NODE_38_length_351_cov_49.293413	XM_039587653.2	97.394	307	8	0	26	332	62	368	5.61e-144	523	42434	PREDICTED: Culex pipiens pallens uncharacterized LOC120423741 (LOC120423741), mRNA	Culex pipiens pallens	no virus
NODE_39_length_304_cov_69.156794	OM542429.1	96.104	231	4	4	63	293	3249	3024	1.83e-98	372	1799675	Culex duttoni isolate 28S_1_Cx_duttoni_CF_S52 large subunit ribosomal RNA gene, partial sequence	Culex duttoni	no virus
NODE_39_length_326_cov_39.135922	NC_040646.1	98.773	326	4	0	1	326	9112	8787	3.02e-161	580	2304477	Culex Iflavi-like virus 1 strain CIVL1/Sutter, complete genome	Culex Iflavi-like virus 1	virus
NODE_3_length_1086_cov_21.785781	MW434392.1	99.723	1084	3	0	3	1086	1	1084	0	1986	1608131	MAG: Wuhan Mosquito Virus 6 isolate CMS001_032_ALCO nucleoprotein gene, complete cds	Wuhan Mosquito Virus 6	virus
NODE_40_length_282_cov_27.630189	MW434188.1	98.227	282	5	0	1	282	1751	2032	3.44e-135	494	2562539	MAG: Culex narnavirus 1 isolate CMS001_034_ALCO genomic sequence	Culex narnavirus 1	virus
NODE_40_length_313_cov_113.280405	MW434925.1	97.444	313	8	0	1	313	2279	1967	2.28e-147	534	1922928	MAG: Hubei mosquito virus 4 isolate CMS002_028e_WVAL genomic sequence	Hubei mosquito virus 4	virus
NODE_41_length_311_cov_57.676871	NC_040832.1	98.058	309	6	0	1	309	309	1	1.75e-148	538	2304480	Culex Iflavi-like virus 4 strain CIVL4-Sonoma, complete genome	Culex Iflavi-like virus 4	virus
NODE_41_length_322_cov_61.862295	XM_001846368.2	94.798	173	9	0	3	175	166	338	7.33e-68	270	7176	PREDICTED: Culex quinquefasciatus NADH dehydrogenase [ubiquinone] 1 beta subcomplex subunit 10 (LOC6036361), mRNA	Culex quinquefasciatus	no virus
NODE_41_length_334_cov_15.324921	XM_038252840.1	94.817	328	17	0	1	328	672	345	1.15e-140	512	7176	PREDICTED: Culex quinquefasciatus gelsolin, cytoplasmic (LOC6036071), transcript variant X3, mRNA	Culex quinquefasciatus	no virus
NODE_42_length_332_cov_1014.628571	MK087717.1	91.176	68	6	0	1	68	1182	1249	1.76e-14	93.5	2479775	Hypsohapsis takiya voucher Brazil_3677 large subunit ribosomal RNA gene, partial sequence; mitochondrial	Hypsohapsis takiya	no virus
NODE_43_length_291_cov_36.937956	XM_039588294.2	97.143	140	4	0	152	291	1382	1243	6.63e-58	237	42434	PREDICTED: Culex pipiens pallens pyruvate kinase-like (LOC120424232), transcript variant X4, mRNA	Culex pipiens pallens	no virus
NODE_43_length_300_cov_113.095406	KF687521.1	97.688	173	3	1	128	300	494	323	1.12e-75	296	308717	Culex infantulus 28S ribosomal RNA gene, partial sequence	Culex infantulus	no virus
NODE_45_length_293_cov_27.619565	NC_040646.1	98.294	293	5	0	1	293	9414	9122	2.76e-141	514	2304477	Culex Iflavi-like virus 1 strain CIVL1/Sutter, complete genome	Culex Iflavi-like virus 1	virus
NODE_45_length_317_cov_39.016667	XM_039580845.2	85.324	293	21	13	43	317	1646	1934	9.25e-72	283	42434	PREDICTED: Culex pipiens pallens ATP synthase subunit beta, mitochondrial (LOC120418437), mRNA	Culex pipiens pallens	no virus
NODE_46_length_292_cov_73.763636	MW434188.1	99.658	292	1	0	1	292	2589	2298	2.11e-147	534	2562539	MAG: Culex narnavirus 1 isolate CMS001_034_ALCO genomic sequence	Culex narnavirus 1	virus
NODE_47_length_288_cov_1442.114391	FJ174825.1	87.283	173	17	5	51	221	427	258	1.44e-44	193	198220	Palibythus magnificus 28S ribosomal RNA gene, partial sequence	Palibythus magnificus	no virus
NODE_48_length_287_cov_164.866667	OM350269.1	90.496	242	17	4	49	287	1695	1933	2.93e-81	315	2912049	Culex sp. isolate CF_S48 small subunit ribosomal RNA, partial sequence	Culex sp.	no virus
NODE_48_length_296_cov_62.247312	AP018933.1	100	296	0	0	1	296	302160	302455	2.75e-151	547	33074	Zymobacter palmae IAM14233 DNA, complete genome	Zymobacter palmae	no virus
NODE_49_length_278_cov_16.214559	XM_038266347.1	92.308	143	9	2	132	273	194	335	2.3e-47	202	7176	PREDICTED: Culex quinquefasciatus glycerol-3-phosphate dehydrogenase, mitochondrial (LOC6035033), transcript variant X1, mRNA	Culex quinquefasciatus	no virus
NODE_4_length_767_cov_43.337333	MW434119.1	98.175	767	14	0	1	767	4735	3969	0	1339	2304480	MAG: Culex Iflavi-like virus 4 isolate CMS002_039a_COAV genomic sequence	Culex Iflavi-like virus 4	virus
NODE_4_length_935_cov_52.154684	MW434565.1	100	924	0	0	2	925	624	1547	0	1707	2304499	MAG: Culex Bunyavirus 2 isolate CMS002_029b_WVAL nucleoprotein gene, complete cds	Culex Bunyavirus 2	virus
NODE_4_length_982_cov_238.900518	MW434929.1	97.436	975	25	0	8	982	3332	4306	0	1663	1922928	MAG: Hubei mosquito virus 4 isolate CMS001_049_ALCO genomic sequence	Hubei mosquito virus 4	virus
NODE_50_length_291_cov_8.171533	MW434435.1	99.655	290	1	0	2	291	503	792	2.72e-146	531	1608131	MAG: Wuhan Mosquito Virus 6 isolate CMS002_029d_WVAL hypothetical protein gene, complete cds	Wuhan Mosquito Virus 6	virus
NODE_51_length_274_cov_13.007782	OM817558.1	100	258	0	0	17	274	842	1099	3.35e-130	477	1608131	Wuhan Mosquito Virus 6 isolate WuMV6-2020 polymerase PB1 gene, partial cds	Wuhan Mosquito Virus 6	virus
NODE_51_length_283_cov_35.872180	NC_040646.1	98.233	283	5	0	1	283	8113	8395	9.6e-136	496	2304477	Culex Iflavi-like virus 1 strain CIVL1/Sutter, complete genome	Culex Iflavi-like virus 1	virus
NODE_53_length_286_cov_110.107807	XR_003699247.1	99.301	286	2	0	1	286	1447	1732	2.07e-142	518	85471	Plasmodium relictum 28S ribosomal RNA (PRELSG_0000120), partial rRNA	Plasmodium relictum	no virus
NODE_54_length_274_cov_47.085603	XM_001864159.2	96.565	262	9	0	13	274	567	306	2.05e-117	435	7176	PREDICTED: Culex quinquefasciatus 40S ribosomal protein S18 (LOC6047090), mRNA	Culex quinquefasciatus	no virus
NODE_55_length_252_cov_74.719149	MW434120.1	98.636	220	3	0	33	252	4951	4732	4.08e-104	390	2304480	MAG: Culex Iflavi-like virus 4 isolate CMS001_046_ALCO genomic sequence	Culex Iflavi-like virus 4	virus
NODE_55_length_262_cov_10.028571	OM817558.1	100	262	0	0	1	262	1087	1348	1.9e-132	484	1608131	Wuhan Mosquito Virus 6 isolate WuMV6-2020 polymerase PB1 gene, partial cds	Wuhan Mosquito Virus 6	virus
NODE_56_length_251_cov_163.987179	AF468495.1	90.496	242	20	1	10	248	869	628	6.99e-82	316	42434	Culex pipiens pallens putative chymotrypsin-like protein mRNA, complete cds	Culex pipiens pallens	no virus
NODE_57_length_279_cov_284.812977	AY090053.1	97.794	272	6	0	2	273	971	700	5.73e-128	470	33688	Amblyospora sp. isolate 1 small subunit ribosomal RNA gene, partial sequence	Amblyospora sp.	no virus
NODE_58_length_266_cov_34.726908	MW434120.1	97.368	266	7	0	1	266	6487	6752	5.46e-123	453	2304480	MAG: Culex Iflavi-like virus 4 isolate CMS001_046_ALCO genomic sequence	Culex Iflavi-like virus 4	virus
NODE_58_length_278_cov_49.547893	XM_001863268.2	95.885	243	10	0	34	276	1043	801	3.53e-105	394	7176	PREDICTED: Culex quinquefasciatus guanine nucleotide-binding protein subunit beta-like protein (LOC6046047), mRNA	Culex quinquefasciatus	no virus
NODE_59_length_260_cov_72.390947	PP076510.1	99.228	259	2	0	2	260	4332	4590	1.9e-127	468	2583950	MAG: Tombusviridae sp. isolate MEMO030_NZ8O3 genomic sequence	Tombusviridae sp.	virus
NODE_5_length_675_cov_29.753799	MH188050.1	99.556	675	3	0	1	675	467	1141	0	1230	2304517	Partitivirus-like Culex mosquito virus strain CPLV/Lake, complete genome	Partitivirus-like Culex mosquito virus	virus
NODE_60_length_251_cov_44.572650	XM_001863268.2	95.833	240	10	0	12	251	804	565	1.46e-103	388	7176	PREDICTED: Culex quinquefasciatus guanine nucleotide-binding protein subunit beta-like protein (LOC6046047), mRNA	Culex quinquefasciatus	no virus
NODE_60_length_258_cov_54.344398	KF600456.1	100	258	0	0	1	258	725	468	3.13e-130	477	33074	Zymobacter palmae strain B8_2LCO2 16S ribosomal RNA gene, partial sequence	Zymobacter palmae	no virus
NODE_61_length_271_cov_22.551181	XM_052711109.1	97.719	263	5	1	2	264	829	568	2.01e-122	451	42434	PREDICTED: Culex pipiens pallens 2-oxoglutarate dehydrogenase complex component E1 (LOC120430316), transcript variant X4, mRNA	Culex pipiens pallens	no virus
NODE_62_length_255_cov_58.907563	MW434823.1	100	255	0	0	1	255	543	289	1.44e-128	472	2651926	MAG: Marma virus isolate CMS002_038a_COAV segment RNA2 genomic sequence	Marma virus	virus
NODE_62_length_269_cov_16.277778	XM_001846334.2	93.478	184	12	0	1	184	1359	1176	4.62e-69	274	7176	PREDICTED: Culex quinquefasciatus glycogen phosphorylase (LOC6036323), mRNA	Culex quinquefasciatus	no virus
NODE_63_length_239_cov_21.045045	NC_040646.1	97.908	239	5	0	1	239	8398	8636	2.28e-111	414	2304477	Culex Iflavi-like virus 1 strain CIVL1/Sutter, complete genome	Culex Iflavi-like virus 1	virus
NODE_63_length_255_cov_40.491597	MW434120.1	96.078	255	10	0	1	255	1534	1788	6.82e-112	416	2304480	MAG: Culex Iflavi-like virus 4 isolate CMS001_046_ALCO genomic sequence	Culex Iflavi-like virus 4	virus
NODE_64_length_255_cov_11.428571	MW434479.1	100	255	0	0	1	255	374	120	1.44e-128	472	1608131	MAG: Wuhan Mosquito Virus 6 isolate CMS001_043_ALCO hypothetical protein 3 gene, complete cds	Wuhan Mosquito Virus 6	virus
NODE_64_length_265_cov_9.108871	MW434395.1	99.245	265	2	0	1	265	171	435	8.97e-131	479	1608131	MAG: Wuhan Mosquito Virus 6 isolate CMS001_036_ALCO polymerase PA gene, complete cds	Wuhan Mosquito Virus 6	virus
NODE_65_length_254_cov_31.890295	XM_039592437.2	95.816	239	10	0	11	249	1495	1257	5.32e-103	387	42434	PREDICTED: Culex pipiens pallens elongation factor 1-alpha (LOC120427560), mRNA	Culex pipiens pallens	no virus
NODE_65_length_263_cov_18.833333	MW434190.1	98.347	121	2	0	143	263	1737	1857	9.96e-51	213	2562539	MAG: Culex narnavirus 1 isolate CMS001_036_ALCO genomic sequence	Culex narnavirus 1	virus
NODE_66_length_234_cov_18.705069	EU477564.1	94.85	233	12	0	2	234	303	71	2.27e-96	364	7176	Culex pipiens quinquefasciatus isolate EQuin3 elongation factor-1 alpha (EF-1a) gene, partial cds	Culex quinquefasciatus	no virus
NODE_66_length_253_cov_15.038136	XM_038266347.1	92.857	252	18	0	2	253	658	407	6.9e-97	366	7176	PREDICTED: Culex quinquefasciatus glycerol-3-phosphate dehydrogenase, mitochondrial (LOC6035033), transcript variant X1, mRNA	Culex quinquefasciatus	no virus
NODE_68_length_249_cov_20.400862	XR_552275.1	83.784	222	32	4	1	220	1546	1327	4.35e-49	207	993615	Vittaforma corneae ATCC 50505 28S ribosomal RNA (VICG_02297), rRNA	Vittaforma corneae ATCC 50505	no virus
NODE_6_length_736_cov_107.858136	XM_039580845.2	97.538	731	18	0	6	736	893	1623	0	1251	42434	PREDICTED: Culex pipiens pallens ATP synthase subunit beta, mitochondrial (LOC120418437), mRNA	Culex pipiens pallens	no virus
NODE_70_length_228_cov_131.791469	AF468495.1	91.534	189	12	3	5	189	679	867	3.84e-64	257	42434	Culex pipiens pallens putative chymotrypsin-like protein mRNA, complete cds	Culex pipiens pallens	no virus
NODE_71_length_253_cov_51.576271	EU879172.1	95.652	253	11	0	1	253	352	100	4.07e-109	407	77133	Uncultured bacterium clone G12DF95 16S ribosomal RNA gene, partial sequence	uncultured bacterium	no virus
NODE_73_length_243_cov_14.601770	XM_001846685.2	97.297	222	6	0	21	242	58	279	3.04e-100	377	7176	PREDICTED: Culex quinquefasciatus putative ATP synthase subunit f, mitochondrial (LOC6036738), mRNA	Culex quinquefasciatus	no virus
NODE_74_length_223_cov_12.373786	OM817558.1	99.103	223	2	0	1	223	790	568	1.63e-107	401	1608131	Wuhan Mosquito Virus 6 isolate WuMV6-2020 polymerase PB1 gene, partial cds	Wuhan Mosquito Virus 6	virus
NODE_74_length_226_cov_8.511962	XM_062858945.1	97.727	44	1	0	61	104	878	921	1.14e-09	76.8	7160	PREDICTED: Aedes albopictus choline-phosphate cytidylyltransferase B (LOC109414777), transcript variant X2, mRNA	Aedes albopictus	no virus
NODE_74_length_240_cov_757.964126	JQ245080.1	82.443	131	15	6	1	127	1931	2057	4.35e-19	108	1147772	Oxnerella micra 28S ribosomal RNA gene, partial sequence	Oxnerella micra	no virus
NODE_75_length_240_cov_10.699552	FN610845.1	96.653	239	5	3	1	237	478	715	2.98e-105	394	700548	Microsporidium sp. 1199 partial ssu gene for small subunit ribosomal RNA, isolate 1199	Microsporidium sp. 1199	no virus
NODE_76_length_241_cov_37.741071	AP018933.1	99.123	228	2	0	14	241	300700	300473	2.97e-110	411	33074	Zymobacter palmae IAM14233 DNA, complete genome	Zymobacter palmae	no virus
NODE_79_length_217_cov_31.870000	MW434188.1	99.535	215	1	0	3	217	374	588	9.51e-105	392	2562539	MAG: Culex narnavirus 1 isolate CMS001_034_ALCO genomic sequence	Culex narnavirus 1	virus
NODE_79_length_220_cov_8.330049	MW434395.1	98.636	220	3	0	1	220	1913	1694	3.48e-104	390	1608131	MAG: Wuhan Mosquito Virus 6 isolate CMS001_036_ALCO polymerase PA gene, complete cds	Wuhan Mosquito Virus 6	virus
NODE_79_length_233_cov_47.087963	OM350264.1	98.4	125	2	0	1	125	1136	1260	5.17e-53	220	2912049	Culex sp. isolate GF_S94 small subunit ribosomal RNA, partial sequence	Culex sp.	no virus
NODE_79_length_234_cov_185.557604	U68473.1	99.142	233	1	1	1	233	713	482	1.72e-112	418	51588	Amblyospora californica small subunit ribosomal RNA gene	Amblyospora californica	no virus
NODE_80_length_232_cov_66.660465	XM_001846997.2	90.052	191	5	5	50	227	1180	1369	1.84e-57	235	7176	PREDICTED: Culex quinquefasciatus glyceraldehyde-3-phosphate dehydrogenase 1 (LOC6037101), mRNA	Culex quinquefasciatus	no virus
NODE_83_length_227_cov_116.528571	MW434930.1	97.807	228	4	1	1	227	2490	2263	1e-104	392	1922928	MAG: Hubei mosquito virus 4 isolate CMS001_057_ALCO genomic sequence	Hubei mosquito virus 4	virus
NODE_84_length_212_cov_48.384615	XM_039572743.2	94.419	215	8	3	1	212	818	605	2.65e-85	327	42434	PREDICTED: Culex pipiens pallens 60S ribosomal protein L10a (LOC120412343), mRNA	Culex pipiens pallens	no virus
NODE_84_length_223_cov_37.611650	AP018933.1	100	223	0	0	1	223	935469	935247	7.54e-111	412	33074	Zymobacter palmae IAM14233 DNA, complete genome	Zymobacter palmae	no virus
NODE_86_length_222_cov_145.741463	PP076510.1	99.099	222	2	0	1	222	4800	4579	5.84e-107	399	2583950	MAG: Tombusviridae sp. isolate MEMO030_NZ8O3 genomic sequence	Tombusviridae sp.	virus
NODE_87_length_221_cov_118.754902	MW434829.1	100	206	0	0	16	221	1670	1465	2.1e-101	381	2651926	MAG: Marma virus isolate CMS002_031a_COAV segment RNA2 genomic sequence	Marma virus	virus
NODE_87_length_222_cov_26.653659	XM_039592437.2	96.714	213	5	2	7	219	354	144	4.61e-93	353	42434	PREDICTED: Culex pipiens pallens elongation factor 1-alpha (LOC120427560), mRNA	Culex pipiens pallens	no virus
NODE_88_length_204_cov_28.486631	XM_039581375.2	95.098	204	10	0	1	204	975	1178	1.18e-83	322	42434	PREDICTED: Culex pipiens pallens TRPL translocation defect protein 14 (LOC120418851), transcript variant X2, mRNA	Culex pipiens pallens	no virus
NODE_88_length_210_cov_90.461140	KP058338.1	98.425	127	2	0	84	210	150	276	3.53e-54	224	1689285	Sergentomyia sp. ZOO/JFN/Ser/D3/007 28S ribosomal RNA gene, partial sequence	Sergentomyia sp. ZOO/JFN/Ser/D3/007	no virus
NODE_88_length_212_cov_11.615385	XM_039588294.2	97.163	141	4	0	1	141	1242	1382	1.28e-58	239	42434	PREDICTED: Culex pipiens pallens pyruvate kinase-like (LOC120424232), transcript variant X4, mRNA	Culex pipiens pallens	no virus
NODE_88_length_220_cov_35.463054	MW434869.1	99.545	220	1	0	1	220	418	199	1.61e-107	401	2651926	MAG: Marma virus isolate CMS002_032a_COAV segment RNA1 genomic sequence	Marma virus	virus
NODE_88_length_222_cov_26.624390	XM_038266347.1	94.712	208	11	0	15	222	923	716	3.62e-84	324	7176	PREDICTED: Culex quinquefasciatus glycerol-3-phosphate dehydrogenase, mitochondrial (LOC6035033), transcript variant X1, mRNA	Culex quinquefasciatus	no virus
NODE_8_length_605_cov_31.977891	MW434584.1	99.834	603	1	0	1	603	23	625	0	1109	2304499	MAG: Culex Bunyavirus 2 isolate CMS001_044_ALCO nucleoprotein gene, complete cds	Culex Bunyavirus 2	virus
NODE_90_length_209_cov_44.322917	XM_001842241.2	96.296	189	6	1	1	189	75	262	9.42e-80	309	7176	PREDICTED: Culex quinquefasciatus cytochrome b-c1 complex subunit 9 (LOC6031503), mRNA	Culex quinquefasciatus	no virus
NODE_91_length_203_cov_5.602151	MW434408.1	98.953	191	2	0	1	191	675	485	8.97e-90	342	1608131	MAG: Wuhan Mosquito Virus 6 isolate CMS001_038_ALCO polymerase PB2 gene, complete cds	Wuhan Mosquito Virus 6	virus
NODE_92_length_214_cov_12.111675	NC_040646.1	99.065	214	2	0	1	214	9516	9729	1.57e-102	385	2304477	Culex Iflavi-like virus 1 strain CIVL1/Sutter, complete genome	Culex Iflavi-like virus 1	virus
NODE_93_length_200_cov_72.644809	OM542410.1	97.143	105	2	1	88	191	1706	1602	9.45e-40	176	2912049	Culex sp. isolate 28S_1_Cx_sp.3_MG_S63 large subunit ribosomal RNA gene, partial sequence	Culex sp.	no virus
NODE_93_length_202_cov_4.297297	XM_039592105.2	95.105	143	7	0	60	202	560	418	9.37e-55	226	42434	PREDICTED: Culex pipiens pallens calreticulin (LOC120427249), mRNA	Culex pipiens pallens	no virus
NODE_94_length_211_cov_25.015464	AP018933.1	99.526	211	1	0	1	211	301397	301187	1.54e-102	385	33074	Zymobacter palmae IAM14233 DNA, complete genome	Zymobacter palmae	no virus
NODE_95_length_212_cov_16.625641	XM_039574433.2	98.333	60	1	0	109	168	939	998	1.35e-18	106	42434	PREDICTED: Culex pipiens pallens sodium/potassium-transporting ATPase subunit beta-2-like (LOC120413554), mRNA	Culex pipiens pallens	no virus
NODE_97_length_208_cov_51.769634	XM_001846997.2	98.077	208	4	0	1	208	499	292	7.09e-96	363	7176	PREDICTED: Culex quinquefasciatus glyceraldehyde-3-phosphate dehydrogenase 1 (LOC6037101), mRNA	Culex quinquefasciatus	no virus
NODE_99_length_207_cov_158.557895	OM542413.1	99.448	181	1	0	1	181	1124	944	7.15e-86	329	100677	Culex pseudovishnui isolate 28S_1_Cx_pseudovishnui_KH_S7 large subunit ribosomal RNA gene, partial sequence	Culex pseudovishnui	no virus
NODE_99_length_209_cov_23.046875	XM_039576925.2	95.968	124	5	0	56	179	2186	2309	1.64e-47	202	42434	PREDICTED: Culex pipiens pallens glycerol-3-phosphate dehydrogenase, mitochondrial (LOC120415396), transcript variant X1, mRNA	Culex pipiens pallens	no virus
NODE_9_length_372_cov_51.498592	XM_038254214.1	96.885	321	10	0	1	321	1381	1061	2.13e-148	538	7176	PREDICTED: Culex quinquefasciatus ATP synthase subunit beta, mitochondrial (LOC6038107), mRNA	Culex quinquefasciatus	no virus
NODE_9_length_596_cov_29.309154	MW434120.1	98.658	596	8	0	1	596	9222	9817	0	1057	2304480	MAG: Culex Iflavi-like virus 4 isolate CMS001_046_ALCO genomic sequence	Culex Iflavi-like virus 4	virus
NODE_9_length_659_cov_56.171340	MW434188.1	99.531	639	3	0	1	639	885	1523	0	1164	2562539	MAG: Culex narnavirus 1 isolate CMS001_034_ALCO genomic sequence	Culex narnavirus 1	virus
