# Supplementary material for: Virome profiling of Culex tarsalis through small RNA-seq: A challenge of suboptimal samples
Source: PLoS Negl Trop Dis. 2025 Nov 3;19(11):e0013611. doi: 10.1371/journal.pntd.0013611 (PMC12591400; doi:10.1371/journal.pntd.0013611)
Supplement: S2 Data — (ZIP) [file pntd.0013611.s002.zip › Supplementary Data 2/Contigs blast/KWNR_S148_L002_R1_001_VBlast.csv]

query_id	subject_id	identity	alignment_length	mismatches	gap_opens	q_start	q_end	s_start	s_end	evalue	bit_score	taxid	species	organism	virus_category
NODE_12_length_201_cov_30.328358	XM_039574459.2	85.446	213	31	0	3	215	199	411	1.3e-53	222	42434	PREDICTED: Culex pipiens pallens trypsin-1-like (LOC120413573), mRNA	Culex pipiens pallens	no virus
NODE_1_length_338_cov_13.271028	XM_001842406.2	86.319	307	37	3	36	338	872	567	1.26e-85	329	7176	PREDICTED: Culex quinquefasciatus trypsin-1 (LOC6031739), mRNA	Culex quinquefasciatus	no virus
NODE_3_length_244_cov_12.991189	XM_039580845.2	96.721	244	8	0	1	244	1303	1060	3.89e-109	407	42434	PREDICTED: Culex pipiens pallens ATP synthase subunit beta, mitochondrial (LOC120418437), mRNA	Culex pipiens pallens	no virus
NODE_4_length_216_cov_46.844221	XM_001846997.2	91.414	198	7	5	6	194	1369	1173	7.72e-66	263	7176	PREDICTED: Culex quinquefasciatus glyceraldehyde-3-phosphate dehydrogenase 1 (LOC6037101), mRNA	Culex quinquefasciatus	no virus
