# Supplementary material for: Virome profiling of Culex tarsalis through small RNA-seq: A challenge of suboptimal samples
Source: PLoS Negl Trop Dis. 2025 Nov 3;19(11):e0013611. doi: 10.1371/journal.pntd.0013611 (PMC12591400; doi:10.1371/journal.pntd.0013611)
Supplement: S2 Data — (ZIP) [file pntd.0013611.s002.zip › Supplementary Data 2/Contigs blast/P14_S10_L002_R1_001_VBlast.csv]

query_id	subject_id	identity	alignment_length	mismatches	gap_opens	q_start	q_end	s_start	s_end	evalue	bit_score	taxid	species	organism	virus_category
NODE_2_length_341_cov_28.787037	XM_038254214.1	96.97	330	10	0	1	330	1053	1382	1.93e-153	555	7176	PREDICTED: Culex quinquefasciatus ATP synthase subunit beta, mitochondrial (LOC6038107), mRNA	Culex quinquefasciatus	no virus
NODE_3_length_224_cov_35.183575	XM_001846997.2	94.643	224	12	0	1	224	697	920	2.17e-91	348	7176	PREDICTED: Culex quinquefasciatus glyceraldehyde-3-phosphate dehydrogenase 1 (LOC6037101), mRNA	Culex quinquefasciatus	no virus
NODE_4_length_221_cov_11.450980	XM_039574459.2	88.679	212	23	1	11	221	391	180	3.7e-64	257	42434	PREDICTED: Culex pipiens pallens trypsin-1-like (LOC120413573), mRNA	Culex pipiens pallens	no virus
