# Supplementary material for: Virome profiling of Culex tarsalis through small RNA-seq: A challenge of suboptimal samples
Source: PLoS Negl Trop Dis. 2025 Nov 3;19(11):e0013611. doi: 10.1371/journal.pntd.0013611 (PMC12591400; doi:10.1371/journal.pntd.0013611)
Supplement: S2 Data — (ZIP) [file pntd.0013611.s002.zip › Supplementary Data 2/Contigs blast/P15_S15_L002_R1_001_VBlast.csv]

query_id	subject_id	identity	alignment_length	mismatches	gap_opens	q_start	q_end	s_start	s_end	evalue	bit_score	taxid	species	organism	virus_category
NODE_1_length_314_cov_11.723906	NC_040832.1	98.058	309	6	0	1	309	309	1	1.77e-148	538	2304480	Culex Iflavi-like virus 4 strain CIVL4-Sonoma, complete genome	Culex Iflavi-like virus 4	virus
NODE_2_length_299_cov_56.475177	AM941758.1	100	299	0	0	1	299	2465	2763	5.97e-153	553	33074	Zymobacter palmae 23S rRNA gene, strain DSM 10491	Zymobacter palmae	no virus
NODE_36_length_218_cov_51.715595	OR021737.1	99.138	232	2	0	1	232	121	352	1.69e-112	418	3048686	Zymobacter sp. strain 14_Tf_h_17 16S ribosomal RNA gene, partial sequence	Zymobacter sp.	no virus
NODE_3_length_295_cov_24.276978	AP018933.1	99.661	295	1	0	1	295	935347	935053	4.57e-149	540	33074	Zymobacter palmae IAM14233 DNA, complete genome	Zymobacter palmae	no virus
NODE_4_length_258_cov_50.908714	OR021737.1	100	258	0	0	1	258	580	837	3.12e-130	477	3048686	Zymobacter sp. strain 14_Tf_h_17 16S ribosomal RNA gene, partial sequence	Zymobacter sp.	no virus
NODE_5_length_225_cov_34.120192	AM941758.1	98.643	221	3	0	5	225	796	1016	9.91e-105	392	33074	Zymobacter palmae 23S rRNA gene, strain DSM 10491	Zymobacter palmae	no virus
NODE_6_length_211_cov_6.706186	NC_040832.1	96.667	210	7	0	2	211	805	596	5.6e-92	350	2304480	Culex Iflavi-like virus 4 strain CIVL4-Sonoma, complete genome	Culex Iflavi-like virus 4	virus
