# Supplementary material for: Virome profiling of Culex tarsalis through small RNA-seq: A challenge of suboptimal samples
Source: PLoS Negl Trop Dis. 2025 Nov 3;19(11):e0013611. doi: 10.1371/journal.pntd.0013611 (PMC12591400; doi:10.1371/journal.pntd.0013611)
Supplement: S2 Data — (ZIP) [file pntd.0013611.s002.zip › Supplementary Data 2/Contigs blast/P17_S17_L002_R1_001_VBlast.csv]

query_id	subject_id	identity	alignment_length	mismatches	gap_opens	q_start	q_end	s_start	s_end	evalue	bit_score	taxid	species	organism	virus_category
NODE_1_length_449_cov_34.706019	NC_040832.1	95.323	449	21	0	1	449	393	841	0	713	2304480	Culex Iflavi-like virus 4 strain CIVL4-Sonoma, complete genome	Culex Iflavi-like virus 4	virus
NODE_2_length_307_cov_44.410345	NC_040832.1	98.039	306	6	0	2	307	1	306	8.01e-147	532	2304480	Culex Iflavi-like virus 4 strain CIVL4-Sonoma, complete genome	Culex Iflavi-like virus 4	virus
NODE_3_length_259_cov_19.714876	MW434929.1	97.683	259	6	0	1	259	4837	4579	8.84e-121	446	1922928	MAG: Hubei mosquito virus 4 isolate CMS001_049_ALCO genomic sequence	Hubei mosquito virus 4	virus
