# Supplementary material for: Virome profiling of Culex tarsalis through small RNA-seq: A challenge of suboptimal samples
Source: PLoS Negl Trop Dis. 2025 Nov 3;19(11):e0013611. doi: 10.1371/journal.pntd.0013611 (PMC12591400; doi:10.1371/journal.pntd.0013611)
Supplement: S2 Data — (ZIP) [file pntd.0013611.s002.zip › Supplementary Data 2/Contigs blast/P1_S45_L002_R1_001_VBlast.csv]

query_id	subject_id	identity	alignment_length	mismatches	gap_opens	q_start	q_end	s_start	s_end	evalue	bit_score	taxid	species	organism	virus_category
NODE_10_length_283_cov_21.071429	NC_040646.1	97.527	283	7	0	1	283	8395	8113	2.07e-132	484	2304477	Culex Iflavi-like virus 1 strain CIVL1/Sutter, complete genome	Culex Iflavi-like virus 1	virus
NODE_11_length_283_cov_4.593985	MW434390.1	99.645	282	1	0	2	283	1081	800	7.35e-142	516	1608131	MAG: Wuhan Mosquito Virus 6 isolate CMS002_029c_WVAL nucleoprotein gene, complete cds	Wuhan Mosquito Virus 6	virus
NODE_12_length_276_cov_17.034749	MW434569.1	100	273	0	0	2	274	1008	1280	1.55e-138	505	2304499	MAG: Culex Bunyavirus 2 isolate CMS002_051a_PLCR nucleoprotein gene, complete cds	Culex Bunyavirus 2	virus
NODE_13_length_251_cov_17.188034	MW434584.1	99.203	251	2	0	1	251	229	479	5.09e-123	453	2304499	MAG: Culex Bunyavirus 2 isolate CMS001_044_ALCO nucleoprotein gene, complete cds	Culex Bunyavirus 2	virus
NODE_14_length_249_cov_15.137931	NC_040646.1	98.394	249	4	0	1	249	9989	9741	1.41e-118	438	2304477	Culex Iflavi-like virus 1 strain CIVL1/Sutter, complete genome	Culex Iflavi-like virus 1	virus
NODE_15_length_244_cov_29.674009	MW434120.1	95.885	243	10	0	1	243	1544	1786	3.03e-105	394	2304480	MAG: Culex Iflavi-like virus 4 isolate CMS001_046_ALCO genomic sequence	Culex Iflavi-like virus 4	virus
NODE_168_length_294_cov_27.153061	NC_040646.1	99.023	307	3	0	1	307	10004	10310	2.22e-152	551	2304477	Culex Iflavi-like virus 1 strain CIVL1/Sutter, complete genome	Culex Iflavi-like virus 1	virus
NODE_16_length_242_cov_18.364444	NC_040646.1	98.347	242	4	0	1	242	7664	7905	1.06e-114	425	2304477	Culex Iflavi-like virus 1 strain CIVL1/Sutter, complete genome	Culex Iflavi-like virus 1	virus
NODE_17_length_239_cov_19.815315	NC_040646.1	97.908	239	5	0	1	239	9412	9174	2.27e-111	414	2304477	Culex Iflavi-like virus 1 strain CIVL1/Sutter, complete genome	Culex Iflavi-like virus 1	virus
NODE_18_length_232_cov_116.358140	MW434921.1	97.414	232	6	0	1	232	2282	2051	7.94e-106	396	1922928	MAG: Hubei mosquito virus 4 isolate CMS001_001_ALCO genomic sequence	Hubei mosquito virus 4	virus
NODE_19_length_231_cov_42.186916	MW434120.1	96.889	225	7	0	7	231	4953	4729	2.86e-100	377	2304480	MAG: Culex Iflavi-like virus 4 isolate CMS001_046_ALCO genomic sequence	Culex Iflavi-like virus 4	virus
NODE_1_length_978_cov_236.465140	MW434929.1	97.444	978	25	0	1	978	3329	4306	0	1668	1922928	MAG: Hubei mosquito virus 4 isolate CMS001_049_ALCO genomic sequence	Hubei mosquito virus 4	virus
NODE_21_length_227_cov_109.847619	MW434930.1	98.238	227	4	0	1	227	2490	2264	2.15e-106	398	1922928	MAG: Hubei mosquito virus 4 isolate CMS001_057_ALCO genomic sequence	Hubei mosquito virus 4	virus
NODE_22_length_226_cov_53.727273	PP076510.1	99.115	226	2	0	1	226	4590	4365	3.56e-109	407	2583950	MAG: Tombusviridae sp. isolate MEMO030_NZ8O3 genomic sequence	Tombusviridae sp.	virus
NODE_23_length_224_cov_35.884058	XM_001846997.2	94.643	224	12	0	1	224	694	917	2.16e-91	348	7176	PREDICTED: Culex quinquefasciatus glyceraldehyde-3-phosphate dehydrogenase 1 (LOC6037101), mRNA	Culex quinquefasciatus	no virus
NODE_24_length_222_cov_136.429268	PP076510.1	99.099	222	2	0	1	222	4800	4579	5.83e-107	399	2583950	MAG: Tombusviridae sp. isolate MEMO030_NZ8O3 genomic sequence	Tombusviridae sp.	virus
NODE_25_length_220_cov_10.990148	MW434585.1	100	220	0	0	1	220	21	240	3.44e-109	407	2304499	MAG: Culex Bunyavirus 2 isolate CMS001_028_ALCO nucleoprotein gene, complete cds	Culex Bunyavirus 2	virus
NODE_26_length_214_cov_8.639594	NC_040646.1	98.598	214	3	0	1	214	9729	9516	7.27e-101	379	2304477	Culex Iflavi-like virus 1 strain CIVL1/Sutter, complete genome	Culex Iflavi-like virus 1	virus
NODE_28_length_195_cov_32.251282	MW434922.1	98.558	208	3	0	2	209	1982	1775	1.53e-97	368	1922928	MAG: Hubei mosquito virus 4 isolate CMS002_028a_WVAL genomic sequence	Hubei mosquito virus 4	virus
NODE_2_length_860_cov_54.801898	MW434120.1	96.163	860	33	0	1	860	1534	675	0	1406	2304480	MAG: Culex Iflavi-like virus 4 isolate CMS001_046_ALCO genomic sequence	Culex Iflavi-like virus 4	virus
NODE_31_length_194_cov_53.654640	MW434120.1	98.558	208	3	0	1	208	4424	4631	1.52e-97	368	2304480	MAG: Culex Iflavi-like virus 4 isolate CMS001_046_ALCO genomic sequence	Culex Iflavi-like virus 4	virus
NODE_3_length_565_cov_161.354015	MW434924.1	98.05	564	11	0	1	564	2477	3040	0	981	1922928	MAG: Hubei mosquito virus 4 isolate CMS001_047_ALCO genomic sequence	Hubei mosquito virus 4	virus
NODE_4_length_526_cov_308.253438	MW434925.1	97.115	520	14	1	4	523	4953	4435	0	876	1922928	MAG: Hubei mosquito virus 4 isolate CMS002_028e_WVAL genomic sequence	Hubei mosquito virus 4	virus
NODE_51_length_234_cov_26.068377	XM_039574459.2	88.285	239	27	1	1	238	153	391	1.94e-72	285	42434	PREDICTED: Culex pipiens pallens trypsin-1-like (LOC120413573), mRNA	Culex pipiens pallens	no virus
NODE_5_length_480_cov_47.693305	NC_040716.1	98.326	478	8	0	3	480	2345	1868	0	839	2304480	Culex Iflavi-like virus 4 strain CIVL4/Fresno, complete genome	Culex Iflavi-like virus 4	virus
NODE_68_length_215_cov_11.697675	MW434119.1	99.127	229	2	0	1	229	5233	5461	7.76e-111	412	2304480	MAG: Culex Iflavi-like virus 4 isolate CMS002_039a_COAV genomic sequence	Culex Iflavi-like virus 4	virus
NODE_6_length_424_cov_20.343980	XM_039583796.2	85.681	426	57	4	1	424	160	583	1.53e-120	446	42434	PREDICTED: Culex pipiens pallens serine protease SP24D-like (LOC120420699), mRNA	Culex pipiens pallens	no virus
NODE_7_length_422_cov_25.814815	MW434118.1	98.337	421	7	0	2	422	4394	3974	0	739	2304480	MAG: Culex Iflavi-like virus 4 isolate CMS001_002_ALCO genomic sequence	Culex Iflavi-like virus 4	virus
NODE_9_length_306_cov_12.252595	MW434453.1	100	305	0	0	1	305	740	436	2.83e-156	564	1608131	MAG: Wuhan Mosquito Virus 6 isolate CMS001_028_ALCO hypothetical protein gene, complete cds	Wuhan Mosquito Virus 6	virus
