# Supplementary material for: Virome profiling of Culex tarsalis through small RNA-seq: A challenge of suboptimal samples
Source: PLoS Negl Trop Dis. 2025 Nov 3;19(11):e0013611. doi: 10.1371/journal.pntd.0013611 (PMC12591400; doi:10.1371/journal.pntd.0013611)
Supplement: S2 Data — (ZIP) [file pntd.0013611.s002.zip › Supplementary Data 2/Contigs blast/P2_S46_L002_R1_001_VBlast.csv]

query_id	subject_id	identity	alignment_length	mismatches	gap_opens	q_start	q_end	s_start	s_end	evalue	bit_score	taxid	species	organism	virus_category
NODE_1006_length_225_cov_48.044445	MW226855.1	99.582	239	1	0	1	239	2305	2543	4.84e-118	436	2562539	Culex narnavirus 1 strain CxNV1-CT RdRp and hypothetical protein genes, complete cds	Culex narnavirus 1	virus
NODE_10_length_376_cov_177.674095	MW434142.1	100	376	0	0	1	376	770	395	0	695	2562539	MAG: Culex narnavirus 1 isolate CMS001_028_ALCO genomic sequence	Culex narnavirus 1	virus
NODE_11_length_354_cov_20.943620	OM817547.1	100	354	0	0	1	354	912	559	0	654	2304517	Partitivirus-like Culex mosquito virus isolate PaLCxMV-2020 RNA-dependent RNA polymerase gene, complete cds	Partitivirus-like Culex mosquito virus	virus
NODE_12_length_335_cov_19.182390	MH188050.1	98.806	335	4	0	1	335	807	1141	3.09e-166	597	2304517	Partitivirus-like Culex mosquito virus strain CPLV/Lake, complete genome	Partitivirus-like Culex mosquito virus	virus
NODE_13_length_325_cov_19.246753	XR_552275.1	83.946	299	40	8	2	296	1621	1327	1.23e-70	279	993615	Vittaforma corneae ATCC 50505 28S ribosomal RNA (VICG_02297), rRNA	Vittaforma corneae ATCC 50505	no virus
NODE_16_length_268_cov_43.199203	CP144142.1	100	29	0	0	196	224	690117	690089	0.007	54.7	3115001	Guyparkeria sp. TX1 chromosome, complete genome	Guyparkeria sp. TX1	no virus
NODE_18_length_240_cov_10.461883	FN610845.1	96.653	239	5	3	4	240	715	478	2.97e-105	394	700548	Microsporidium sp. 1199 partial ssu gene for small subunit ribosomal RNA, isolate 1199	Microsporidium sp. 1199	no virus
NODE_21_length_207_cov_12.584211	XM_001864159.2	97.073	205	6	0	1	205	568	364	7.08e-91	346	7176	PREDICTED: Culex quinquefasciatus 40S ribosomal protein S18 (LOC6047090), mRNA	Culex quinquefasciatus	no virus
NODE_285_length_314_cov_13.687898	MW434452.1	99.695	328	1	0	1	328	653	326	2.33e-167	601	1608131	MAG: Wuhan Mosquito Virus 6 isolate CMS001_038_ALCO hypothetical protein gene, complete cds	Wuhan Mosquito Virus 6	virus
NODE_304_length_191_cov_8.769633	MW434585.1	100	205	0	0	1	205	234	30	6.9e-101	379	2304499	MAG: Culex Bunyavirus 2 isolate CMS001_028_ALCO nucleoprotein gene, complete cds	Culex Bunyavirus 2	virus
NODE_4_length_460_cov_49.248307	XM_039574459.2	88.069	461	54	1	1	460	64	524	1.6e-150	545	42434	PREDICTED: Culex pipiens pallens trypsin-1-like (LOC120413573), mRNA	Culex pipiens pallens	no virus
NODE_5_length_437_cov_25.742857	AF468495.1	86.024	415	48	9	30	437	867	456	9.52e-118	436	42434	Culex pipiens pallens putative chymotrypsin-like protein mRNA, complete cds	Culex pipiens pallens	no virus
NODE_7_length_416_cov_14.939850	OM817547.1	98.98	392	4	0	22	413	3	394	0	702	2304517	Partitivirus-like Culex mosquito virus isolate PaLCxMV-2020 RNA-dependent RNA polymerase gene, complete cds	Partitivirus-like Culex mosquito virus	virus
NODE_92_length_420_cov_26.580952	MH188050.1	98.387	434	7	0	1	434	1565	1132	0	763	2304517	Partitivirus-like Culex mosquito virus strain CPLV/Lake, complete genome	Partitivirus-like Culex mosquito virus	virus
NODE_9_length_379_cov_30.254144	MW434188.1	97.884	378	8	0	1	378	1033	1410	0	654	2562539	MAG: Culex narnavirus 1 isolate CMS001_034_ALCO genomic sequence	Culex narnavirus 1	virus
