# Supplementary material for: Virome profiling of Culex tarsalis through small RNA-seq: A challenge of suboptimal samples
Source: PLoS Negl Trop Dis. 2025 Nov 3;19(11):e0013611. doi: 10.1371/journal.pntd.0013611 (PMC12591400; doi:10.1371/journal.pntd.0013611)
Supplement: S2 Data — (ZIP) [file pntd.0013611.s002.zip › Supplementary Data 2/Contigs blast/P3_S47_L002_R1_001_VBlast.csv]

query_id	subject_id	identity	alignment_length	mismatches	gap_opens	q_start	q_end	s_start	s_end	evalue	bit_score	taxid	species	organism	virus_category
NODE_10_length_232_cov_185.846512	U68473.1	99.138	232	1	1	1	232	483	713	6.09e-112	416	51588	Amblyospora californica small subunit ribosomal RNA gene	Amblyospora californica	no virus
NODE_1_length_765_cov_126.597594	XM_001865807.2	81.736	772	127	11	1	765	14	778	2.06e-176	632	7176	PREDICTED: Culex quinquefasciatus serine protease SP24D (LOC6049009), mRNA	Culex quinquefasciatus	no virus
NODE_2_length_568_cov_1033.107078	OP881374.1	96.154	52	2	0	474	525	2055	2106	5.27e-12	86.1	2995657	Neoflabelliforma sp. MQWeng-2022a isolate 2 small subunit ribosomal RNA gene, partial sequence; internal transcribed spacer, complete sequence; and large subunit ribosomal RNA gene, partial sequence	Neoflabelliforma dubium	no virus
NODE_3_length_391_cov_49.029412	XM_039574459.2	87.949	390	47	0	1	390	90	479	5e-125	460	42434	PREDICTED: Culex pipiens pallens trypsin-1-like (LOC120413573), mRNA	Culex pipiens pallens	no virus
NODE_4_length_362_cov_1223.979710	GU928293.1	82.192	73	7	4	1	68	257	328	0.000706	58.4	100272	Uncultured eukaryote clone F5K2Q4C04IT3AE 28S ribosomal RNA gene, partial sequence	uncultured eukaryote	no virus
NODE_5_length_350_cov_546.516517	U68474.1	97.708	349	6	2	1	347	2	350	9.02e-167	599	33688	Amblyospora sp. small subunit ribosomal RNA gene	Amblyospora sp.	no virus
NODE_6_length_319_cov_769.725166	XM_009018217.1	79.139	302	43	16	4	294	574	866	5.8e-44	191	6412	Helobdella robusta hypothetical protein mRNA	Helobdella robusta	no virus
NODE_7_length_288_cov_1474.715867	EF189645.1	85.549	173	18	7	69	238	1195	1363	5.2e-39	174	84335	Hutchinsoniella macracantha 28S ribosomal RNA gene, partial sequence	Hutchinsoniella macracantha	no virus
NODE_9_length_258_cov_53.759336	AF468495.1	90.909	242	19	1	11	249	628	869	1.55e-83	322	42434	Culex pipiens pallens putative chymotrypsin-like protein mRNA, complete cds	Culex pipiens pallens	no virus
