# Supplementary material for: Virome profiling of Culex tarsalis through small RNA-seq: A challenge of suboptimal samples
Source: PLoS Negl Trop Dis. 2025 Nov 3;19(11):e0013611. doi: 10.1371/journal.pntd.0013611 (PMC12591400; doi:10.1371/journal.pntd.0013611)
Supplement: S2 Data — (ZIP) [file pntd.0013611.s002.zip › Supplementary Data 2/Contigs blast/P4_S4_L002_R1_001_VBlast.csv]

query_id	subject_id	identity	alignment_length	mismatches	gap_opens	q_start	q_end	s_start	s_end	evalue	bit_score	taxid	species	organism	virus_category
NODE_2_length_283_cov_25.424812	XM_039574459.2	86.525	282	38	0	1	282	132	413	3.72e-80	311	42434	PREDICTED: Culex pipiens pallens trypsin-1-like (LOC120413573), mRNA	Culex pipiens pallens	no virus
NODE_4_length_268_cov_18.517928	NC_040716.1	99.254	268	2	0	1	268	354	621	1.95e-132	484	2304480	Culex Iflavi-like virus 4 strain CIVL4/Fresno, complete genome	Culex Iflavi-like virus 4	virus
NODE_5_length_201_cov_13.173913	MW434118.1	99.502	201	1	0	1	201	4313	4113	5.25e-97	366	2304480	MAG: Culex Iflavi-like virus 4 isolate CMS001_002_ALCO genomic sequence	Culex Iflavi-like virus 4	virus
