# Supplementary material for: Virome profiling of Culex tarsalis through small RNA-seq: A challenge of suboptimal samples
Source: PLoS Negl Trop Dis. 2025 Nov 3;19(11):e0013611. doi: 10.1371/journal.pntd.0013611 (PMC12591400; doi:10.1371/journal.pntd.0013611)
Supplement: S2 Data — (ZIP) [file pntd.0013611.s002.zip › Supplementary Data 2/curated_contigs.fasta]

>P1_contig006_978_MAG: Hubei mosquito virus 4 isolate CMS001_049_ALCO genomic sequence_virus
cacttttcagcgcatcaagtattcgaagctcgttttcaagctagtgtccgagtccggcac
caatgtcaccggtggaatcgccgcagccttctataaggatgcgtattcccaggtggtcga
tggtgacgcggggctcacgaacctcatgacacaggctggagctaaagccaccaaagcgtg
gcaagaacttgtaatttccactaactccccggaacaattctatgttacgcctggttccga
cctccgtctttatagcccaggaaaattcgtcgtcatgacgagtgggcctgttgacaaaga
ctctccactgtcactgtactgtgattggactgtggagctgtccaaaccggggcgcaatgc
cccccaaaagcaggttgaacagccagttgtaacctgctcctatattctgtcaggggtaaa
ctcccaagacaagctgcatggccgtaactggaatcccagtacggatacagaaacggttct
tcaggaccctgatgatctgtttcatagtctcggcaatgtcgagaacactgacttctcctc
ggctaaattctatcggctgccacatccaatggcaatcgatcaaacagatgctgagaatga
ccattacgttctggtcgtcagattcatgcagcttgtacttgaagatggcaagctagtggg
gcgcctctgccaccgtccgtccatcaaggcggatgagatcaaatgggccacagctgtgga
catggttctcatgcagggcgatatactagagcctgtgaacccgctcgaatttgcaggtaa
tgcattgggcgagtttttcgtgactgcccgaagttcgacctttgcgccgggacgctctta
catttcgaagagcatctcgagaatgcggtcggctcaatcgggcgaaacatcgacgggctt
ggaagccatcttcaagaagttcaatcttcagtagagcacgtctcagacacaattaggaat
gcgggcccctatttgggg
>P1_contig012_422_MAG: Culex Iflavi-like virus 4 isolate CMS001_002_ALCO genomic sequence_virus
gacagcagtcgaaacaatcatagatttcaaggacttccacccatttagggttaggtcctt
aagctgaaaacccgattcgccttgtgttctaaaaacttgagggtcattggttctttctat
tggttgttcattttcatattctagcatcaatttgtcatactcagtctgtttttctgcgga
aacttcctcttcattttccaaaatggctttcacctcttcttctatatttctgaaattctc
ctcatcacctatctgctgatcagccacttcaacatcattaccttgtgttacaaactttgt
caaatcaactcttcgatcatcatctacatttatccaaccatgaatatttgggaaacccgg
atgacccaaaaatcctccaagttcaaaatcatcgcccatgttcaacaaaattgaaatctt
gc
>P1_contig013_306_MAG: Wuhan Mosquito Virus 6 isolate CMS001_028_ALCO hypothetical protein gene, complete cds_virus
aagtcaaattgtgtcttttcctacagaagaatatcagcggtatccaggtcaaaaggattt
actacaagctcaagccacaaagccttcacttccaaagacggaagagccccagagatctgg
aagataagtctattcacctcttcagagtccgtcttggtcacgcagtcttttgattccaaa
ttgtctagcagctgtcgtagctcgttgcaaggaagagagatgttgtagttgctccccggc
tttcctctgtaataagagtctgtaagtttctgtagatttccaagcagcttgaacttcaga
gggaaa
>P1_contig014_283_Culex Iflavi-like virus 1 strain CIVL1/Sutter, complete genome_virus
tattggaaacacactatcaacacataacagagaaccacacaaaccagctttctgataatc
ataaaccacactaccacagttagaaaacactattcctcgagaattagtagctgttgagtg
atccattgtattcaaaattctagtttccacatcatatacagttttattatccacttgcat
aattatccctgttctatctatccaatctgtaattgctctccgttggagaaatttagagca
atccttaaacaaaatttttccatgctttattgtgcacttagct
>P1_contig016_276_MAG: Culex Bunyavirus 2 isolate CMS002_051a_PLCR nucleoprotein gene, complete cds_virus
agctgggaaaagtgctatgccaccctgttgctccgagtgtcttggactctgatttggtcg
agacaggggctgtttggatcaccttcctagctagtctgaggctgaaccagctcattggag
gtaagaacaaggctgatccggatcgcctgtggttgtaccatcgatcggctctgtgctctc
ctgcagcagaggaatcagctaggactaagttctgggctacgatggaactggatggtttgg
cagagatagcagcagaagctaggctcaaggttgagg
>P1_contig017_251_MAG: Culex Bunyavirus 2 isolate CMS001_044_ALCO nucleoprotein gene, complete cds_virus
ttcctccagataggttaaaggaagagctctcagtttgtaataaggctctggtagaagtct
acctgggtaccctagaccttaacgatcttgtcaagttccagcgagttgttcctgctattg
ttcagaagttgaagaagatcctgcaaagcagtaagactagcactaacattctcaggacaa
ctgctgcaaaagctagtgaagagaggaggataactgccctaggctcagtcatgtctgact
cactctcagca
>P1_contig019_244_MAG: Culex Iflavi-like virus 4 isolate CMS001_046_ALCO genomic sequence_virus
actcttccaattcagggtttcatgttgggacattatgatttagaatttaaattgattgct
cagggtgttcctcaacaagcgtgtttgttaatgttaggtcactgtccaaacccatatggg
ttatatgacaagtttgctactcagcaggggtggacagttgatggtgctggggcagccacc
agtgcaaattatcctgttaaacctgtatatgaaacgcacaaaacgtactcgagtgtggaa
gcga
>P1_contig020_242_Culex Iflavi-like virus 1 strain CIVL1/Sutter, complete genome_virus
attttgcagaaattgattaaaattgtgtgtcccttgctggcagtattaggagtatgttgg
gcttcagcaaaagctgctacagctttgtggaattggatttcgcaatatatcgggtttgga
cctcaagctagaacaaatgcagattatggccactcctcgagagcgaaggtgcttaaaact
cgaaagtcacgtacgtacgctactcagagtacgcagaacttcgaaaataaattggataag
at
>P2_contig001_434_Partitivirus-like Culex mosquito virus strain CPLV/Lake, complete genome_virus
gaccagacttggtcctctgtaaggtaatgttcgaagtacgactggtacaggacgagcatg
tcgtaacgtcttctggaaggagcccgtctaggaacggggggaggttctacctcggttacg
atccacccttttcgttgagggacgtgtagtaaggtgggatcgaatccagttaaccgtagg
tatttcagggctccggggtgctgcttcacatggtccgcaaaccagttgacgtcgaatcca
aagtgcgtctgcatatcctcaatcaggtcaagccacttacatgcaaggactccgttaagt
gagctccacatctgaccaactgctctcattgcagtaaacgcaggatctggggttccatgg
aagcgctcaggataaataaaggaagccagaagaaaatcgccatctcgcaccggttttccg
taataattatgata
>P2_contig002_477_NA_NA
ccacctcctcggcgaagtcttcggcttgaagaatcttctccgtgaacggtacttgcgcca
atgatccaaggggagacgtagtcggtgctttaaagcaagatactttagaactccggatgt
atccggcaaccgactggatcaatagctcgttcactgggatccgtccgacgttgacgacac
ctaagtcgtcggtcgtgatgtttgctcctctcaagatggtccgctgggtgtcagttagaa
cttccgctgcgcgccacccgagtagctggacgtttggtagtccggcgtagtcgttggctg
gggggcgcaggttagcgggcaggttccagttggggtctccgcgaggaagaacgtctgtgt
agtctatgtccgcacgaatgcggagtagtgctacaagcggggatgggatggtctcgtaca
cgtaatgggttccagcagttacgcgtccaaaacttccctgggctccgaagtatcggg
>P2_contig003_328_MAG: Wuhan Mosquito Virus 6 isolate CMS001_038_ALCO hypothetical protein gene, complete cds_virus
cttccaaagacggaagagccccagagatctggaagataagtctattcacctcttcagagt
ccgtcttggtcacgcagtcttttgattccaaattgtctagcagctgtcgtagctcgttgc
aaggaagagagatgttgtagttgctccccggctttcctctgtaataagagtctgtaagtt
tctgtagatttccaagcagcttgaacttcagagggaagcttattgtttttacagtagcct
cagcgtagatctcagcattagtaggacagacatacgatgccagtgtttctctcaacctcg
atgaccccgctttcctgttccatagaag
>P2_contig004_205_MAG: Culex Bunyavirus 2 isolate CMS001_028_ALCO nucleoprotein gene, complete cds_virus
tggagaaatgtaccagtgtgaataggaactatcggcaagatacctctccttgacaataga
tgctgaacaagagcagtcagtaacaacggcagagcgcttagcgaacttggagttacaaat
gcagcgattggcccggctggacatacacaagagctatataacttcctcggtcacaacggt
tctccacaaacacctcgatactttt
>P2_contig005_239_Culex narnavirus 1 strain CxNV1-CT RdRp and hypothetical protein genes, complete cds_virus
acctcgcatgggtgggcggctcggaagaaggctgcgttgctggaggatccgtggatgcct
cgtcgtcaaaacgcccagctgaatcgcgcgcgcgaacaacttctcgcgtcggaacgccgt
gcttgggctcagtccgttcttaaacgtggcgagacggtggcttctttggaggcagccggt
ctcgctgaacgggcgaaagagctcaaattggcactggcgactcccgtacctgagtacga
>P2_contig006_1013_NA_NA
ccccccccttttccttaacgagtaagtgtagttgtttttaaccggatgtacgtggttatg
gaggtactcgtgagaagtcagtaggcaacttgcctacaagcaaaacatttaaagcaaaac
agagccgtagctcgactgagtcatctgatactcttcaacctgacggggtcttaggaatct
gactaccattctaagttctcttctcaaaattgaggctactattagtaacaaaagtactat
tatgggccagtagctgggtgaagaactaagtggcagatcagcgtagcatgaatacgattt
acgttcgagcgtagaagtgtcgttacactcaagaacaatcatcataactaacgctgaggc
gggactcttcgctaagacaaggactccgtaacggtcctgactcactaacgtcagttggta
atggtggggggctacctgatgtattgccaacgatagaggcgatgttggcagctgtggctg
ggacagagtctcctagcgcgagaggaataacgtaattagcgaggacgggtccgacgctat
taattaccttccttccaaggctagggccgtctttatccaaagttgatcttagtccgtcta
ttgaggcagtgatctgctctacgtccgaggagacagtactaaactttggtagaccatcgg
ccttccactgaatgtggagatggtgtagcaggtaatcacttgaaccaccagtggtggtaa
ggatctttaccgctgaatacctagggtcaggtctatagacacgtctgtgatgtgatgatg
gatacgcgtaacctacagctgggaagcacgctgcgccaccgcagtcaacccaacctccaa
ggaggtcggtctgcgcagtatcagtgcttgcgtctgaacgctcctcaacgtcccagacgc
tcagggagactatccttccggtcaaattccagaccgcgacacgttcaaacctaaacaaga
tacgaaagggacttcctttatctgtgttatagccagtagggttaaaagtaaac
>P2_contig007_537_NA_NA
ggggaggtcccttccacgtctcaacatcgtcaagcacctcgccaggaaaagcccgttttc
aagaaagtccagaagtcgcaacccgatctagcaccaaaacatgtttcaactgagtttact
gctgaacggaacgacccactaatgtcagagttcgccataactgacggagtgagtggattt
ctagaggtgtttcagccgcgtgactttcaagtggattactcgggatatatgaatctgctc
gagatgtcgtacaacgcgcagattactgcggatcgctcgatggctaagtacgtttcacgt
tcgatgtggaactactaccatgtgattatgctgtggagaaagttgttggtagtgcgatcg
aggattggtgaatcgattgcagaccgtgatgcgctattcgctctagtaggagaggatcta
ccctgcagcctcgagattgctgcgtacctcaacggacttggagatgtagtagatcaagac
ggagcgagagctaaactgtcagtgcaaggcagactgatggaggcccgatacttcgga
>P2_contig010_416_Partitivirus-like Culex mosquito virus isolate PaLCxMV-2020 RNA-dependent RNA polymerase gene, complete cds_virus
ggggggaaccaatttctacggtgggttggtttgaggacagtgtccgactttactatgccg
ttaaagtttatcgagaaatcaaaaggttacccgcttgacctgcggccacctcagctggat
aagatagcttttgagttctcaaagaagtggtttggtgaaggtgtctgtgaaagggtgtgt
gagaagatgcatcgtgcttgcccatcggtggagtgtatcagagctgacgtcgacgactac
aaccgtcagtatgtgcagagagttcagaacgatacatacttagcagtgctggagtccgtg
cggaaggacttcgtacccgagaagccgctagtgccgtggaccttaggaagatgtcagaag
caaggaatacctaaagataagtctcctggtctaccgtggcgcgaacgtggttataa
>P2_contig011_387_NA_NA
ggttaaaagtaaaccctgtaccgacctgtttgagaaagtcagtgactaaagagtcgaagg
tatagtcgcctgctttacggatggaagacaccaccaaaggccaccacggggatgcggtgg
tatcaggtggattagttgctggggtaaactttccgccaaattcacccgtcttttgtcttc
gtgaggggttttgcttacctttagacttgctcacacctacactcttacgctgtgacttct
ttgtagaagacatgaggagtagcgagttaagggaaacgattgcagaagcaatacctagtt
ataaacaaagatatgctccgatagactattaaccttcctgataaagaggaagagagaaat
gctatcttatgttgactagcttatgct
>P2_contig012_379_MAG: Culex narnavirus 1 isolate CMS001_034_ALCO genomic sequence_virus
tgcgattgaaaccgcacgagaccgctgcatggaaggttctcctatccccatggtcgcgac
taccgtcctggaattgggaatgaaggcgcgcgtggtcacgaaacctcctgcgtgggctgt
ggtggcgggtgacgcatgccgacagtcggtctggccgcttctggaaagcgacagacggat
tgacttgtcgggcgcccgcccaaacaccgagtccctggaccgcttccacgacaatctggc
tcatagcctcgtgggcgctgccactccccagttcttctcggcggacctcacagcagcgac
tgacttgatgcctttcagcgtcagttggtcgctctgggacggtctctgtgatggactggg
agccgctgccgatgcccca
>P2_contig014_354_Partitivirus-like Culex mosquito virus isolate PaLCxMV-2020 RNA-dependent RNA polymerase gene, complete cds_virus
agtagttgactaccttcttccagcgaagtcgggtcttcgcgggatccactttccactcgt
gatcatcattgcacagcaccttgttcagggtaaagcactgcagcatgatctcaaaagcgt
cacgaatgagccaagcgggtacgcacttgtcaaacttcctccaatcgagcagagccgttt
tgactgtaggatcagctaacttacagtcttgatacgcgttgtcgatgtaagccatacctc
ctgtcgccatctcgacgccgtaggcaacgggcacgtctttcttcgtatggcgaatccact
ccaagtaagggtacacgaaacgtccttcctctagggtgtaagccatggggtaac
>P2_contig015_335_Partitivirus-like Culex mosquito virus strain CPLV/Lake, complete genome_virus
ggtagtcaactacttcatcaacacccctttcattttacccagtggagagagatatcaaaa
ggagggaggcgttccttccggttcgacgtggactaacatcatcgatacaatcatcaacgc
catcgtggttcggtactgcatgtttcacgtgacaggatcgatgcccatgttcgacgtgta
catgggagacgacagctgcgttttcatcagcagaggtatcgatttgaccgagttctcgaa
aattgcacatgctgaattcggcttcattctgaatgagaagaagtcctacgtcactggaga
acgaacaaacatcactttcctgggttatcataatt
>P2_contig017_284_NA_NA
aggcgtactcccctttaaggctctggcctcctccgacagcccgcaaagcgaacccgcccc
ttgcttcagggcaatgcgacggccaaaggcatcttcgaccgcctgccccaggcaggtttc
ccgtgacgaaccccaacctattcccgatcctggcgtgccgaaagcttcggtgagctctcg
accttcaggcagccccgaacggcggctgccagcgcaagcgctccctgccaaaatggaagc
cgaccccgaagggtgggcgaccgggacgcccgtcatacgacggg
>P2_contig019_250_NA_NA
ggggggcccccgggcagggaggtgtctttccacactcgtcaacttcgtctatatcggcag
gccgaagattttactgatgggctcctttcacttcctggttgagctcttccttaactcctc
acaatagcggcttgacactgacacaccactaacttccggcatcgagaacactctacgatt
ccatactcctcctagcccgtgatgaaatacatcattggagttatcgatccatgcggcagg
cgggattcct
>P2_contig021_239_NA_NA
tggggttctcacatggagaagatgcaagcgggcggcgaacgtgtgcgagacatacgccgc
ccggatccctcggccctccccctcttgcaggggccccccgaggcggggtggggatcgcaa
ggccgaacaatcctagtgattgtttggagccggtcggtcccgctttcccatttgcgtttc
cgctctggaaaaggaggaccccacttcccgcgtgtgctgctgcgccgagagagatctca
>P3_contig008_268_NA_NA
gagatctctctcggcgcagcagcacacgcgggaagtggggtcctccttttccagagcgga
aacgcaaatgggagagcgggaccgaccggctccaaacaatcactaggatcgttcggcctt
gcgatccccaccccgcctcggggggcccccagcgatgggggagggccgaggaaccaaggc
gccgccgattcgcctgagggagaagtccgaagtgcatcctcaggctgtggcggtggccta
ctcttgcgttttccgttctggaacccca
>P4_contig003_268_NA_NA
gatttctctcggcgcagccgcacatgcgggaagtggggtcctcctttccagagcggaaac
gcgaaggggaaggcgggaccaaccggctccgatacaacgacgagcgttgcctggcctggc
gatccccaccccgcctcggggggcctcccgtaagggaggagggccgaggaaccggggtgc
cgccgattcgcctgagggagaagtccgaagtgcatcctcaggctgtggcggttacccatt
cttgcgttttccgttctggaaccccttt
>P6_contig003_750_NA_NA
ggcaacttgcctacaagcaaaacatttaaagcaaaacagagccgtagctcgactgagtca
tctgatactcttcaatctgacggggtcttaggaatttaactaccattctgagctctcttc
tcaaaattgaggctactattagtaacaaaagtactattatgggccagtagctgggtgaag
aactaagtggtagatcagcgtagcatgaatacgatttacgttcgagcgtagaagtgtcgt
tacactcaagaacaatcatcataactaacactgaggcgggactcttcgctaagacaagga
ctccgtaatggtcctgactcactaacgtcagttggtaatggtggggggctacctgatgta
ttgccaacgatagaagcgatgttggcagctgtagctgggacagagtctcctagcgcgaga
ggaataacgtaattagcgaggacgggtccgacgctattaattaccttccttccaaggcta
gggccgtctttatccaaagttgaccttagtccgtctattgaggcagtaatctgctctacg
tccgaggagacagtactaaactttggtagaccgtcggccttccactgaatgtggagatgg
tgtagcaggtaatcacttgaaccaccagtggtggtaaggatctttaccgctgaataccta
gggtcaggtctatagacgcgtctgtgatgtgatgatggatacgcgtagcctacagctggg
aagcacgctgcgccaccgcagtcaacccaa
>P7_contig001_419_NA_NA
gggcgaactcccctttaaggctcgtgcctcctccaacagcccgcaaagcgaacccgcccc
ttgcttcagggcaatgcgacggccaaaggcatcttcgaccgcctgccccaggcaggtttc
ccgtgacgaaccccaacctattcccgatcctggcgtgccgaaagcttcggtgagctctcg
accttcaggcagccccgaacggcggctgccagcgcaagcgctccctgccaaaatggaagc
cgaccccgaagggtgggcgaccgggacgcccgtcatacgacgggcgttggacggcgtggg
agtgtgcaccgaggcgtacctcaaggcgcaaagacacggatcgggaataacgtggtcgga
tactacggtaatagtagacgaaccacgcactacttgcatgttggctcaacgctaacccc
>P17_contig001_449_Culex Iflavi-like virus 4 strain CIVL4-Sonoma, complete genome_virus
gtttccctggttgtatcgtaccgtgagatacatgtcgcgagttccggaacagcacttgct
gaattccaccacccactgggatggctcttgactcgcagctcaccgcctgcgtaccacctc
cttccaattgggtggtgaatagtcggataagaactgatccgactgctgtccctacgaggg
tacactggactgtgcagacgcgccacggcacgtttgcgagggcaggcgggagcgtgacgg
taccactgctagtgaagctgaactcaatcggtactgagaaattaggcctcactgccaccg
ggactgtcatcaccccaacaggcgccctggagccggcgccctttctactactccgtttcc
taaccattctggcgttgtctttcactcctggctattagactctatgaatggttcctacac
ttctgacttatggctttattgtcctgata
