# Supplementary material for: Virome profiling of Culex tarsalis through small RNA-seq: A challenge of suboptimal samples
Source: PLoS Negl Trop Dis. 2025 Nov 3;19(11):e0013611. doi: 10.1371/journal.pntd.0013611 (PMC12591400; doi:10.1371/journal.pntd.0013611)
Supplement: S2 Data — (ZIP) [file pntd.0013611.s002.zip › Supplementary Data 2/Extended contigs/contigs_final_renamed.fasta]

>final_contig001_1387_NA_NA
agcataagctagtcaacataagatagcatttctctcttcctctttatcaggaaggttaat
agtctatcggagcatatctttgtttataactaggtattgcttctgcaatcgtttccctta
actcgctactcctcatgtcttctacaaagaagtcacagcgtaagagtgtaggtgtgagca
agtctaaaggtaagcaaaacccctcacgaagacaaaagacgggtgaatttggcggaaagt
ttaccccagcaactaatccacctgataccaccgcatccccgtggtggcctttggtggtgt
cttccatccgtaaagcaggcgactataccttcgactctttagtcactgactttctcaaac
aggtcggtacagggtttacttttaaccctactggctataacacagataaaggaagtccct
ttcgtatcttgtttaggtttgaacgtgtcgcggtctggaatttgaccggaaggatagtct
ccctgagcgtctgggacgttgaggagcgttcagacgcaagcactgatactgcgcagaccg
acctccttggaggttgggttgactgcggtggcgcagcgtgcttcccagctgtaggttacg
cgtatccatcatcacatcacagacgtgtctatagacctgaccctaggtattcagcggtaa
agatccttaccaccactggtggttcaagtgattacctgctacaccatctccacattcagt
ggaaggccgatggtctaccaaagtttagtactgtctcctcggacgtagagcagatcactg
cctcaatagacggactaagatcaactttggataaagacggccctagccttggaaggaagg
taattaatagcgtcggacccgtcctcgctaattacgttattcctctcgcgctaggagact
ctgtcccagccacagctgccaacatcgcctctatcgttggcaatacatcaggtagccccc
caccattaccaactgacgttagtgagtcaggaccgttacggagtccttgtcttagcgaag
agtcccgcctcagcgttagttatgatgattgttcttgagtgtaacgacacttctacgctc
gaacgtaaatcgtattcatgctacgctgatctgccacttagttcttcacccagctactgg
cccataatagtacttttgttactaatagtagcctcaattttgagaagagaacttagaatg
gtagtcagattcctaagaccccgtcaggttgaagagtatcagatgactcagtcgagctac
ggctctgttttgctttaaatgttttgcttgtaggcaagttgcctactgacttctcacgag
tacctccataaccacgtacatccggttaaaaacaactacacttactcgttaaggaaaagg
gggcatt
>final_contig002_1172_NA_NA
tgctagcaagaggtttgcgctgggcgccagagcggcgacggcttcttcatcttcgcccac
ctcctcggcgaagtcttcggcttgaagaatcttctccgtgaacggtacttgcgccaatga
tccaaggggagacgtagtcggtgctttaaagcaagatactttagaactccggatgtatcc
ggcaaccgactggatcaatagctcgttcactgggatccgtccgacgttgacgacacctaa
gtcgtcggtcgtgatgtttgctcctctcaagatggtccgctgggtgtcagttagaacttc
cgctgcgcgccacccgagtagctggacgtttggtagtccggcgtagtcgttggctggggg
gcgcaggttagcgggcaggttccagttggggtctccgcgaggaagaacgtctgtgtagtc
tatgtccgcacgaatgcggagtagtgctacaagcggggatgggatggtctcgtacacgta
atgggttccagcagttacgcgtccaaaacttccctgggctccgaagtatcgggcctccat
cagtctgccttgcactgacagtttagctctcgctccgtcttgatctactacatctccaag
tccgttgaggtacgcagcaatctcgaggctgcagggtagatcctctcctactagagcgaa
tagcgcatcacggtctgcaatcgattcaccaatcctcgatcgcactaccaacaactttct
ccacagcataatcacatggtagtagttccacatcgaacgtgaaacgtacttagccatcga
gcgatccgcagtaatctgcgcgttgtacgacatctcgagcagattcatatatcccgagta
atccacttgaaagtcacgcggctgaaacacctctagaaatccactcactccgtcagttat
ggcgaactctgacattagtgggtcgttccgttcagcagtaaactcagttgaaacatgttt
tggtgctagatcgggttgcgacttctggactttcttgaaaacgggcttttcctggcgagg
tgcttgacgatgttgagacgtggaagggacctccccgtcatctggtgtctgttgctggct
gggacgttgctgggcagggtcttcctcctggggttgacctccgcgacgctgagctggcgg
gaaacggcgattctgccggcctctgttggctt
>final_contig003_1119_MAG: Culex Iflavi-like virus 4 isolate CMS001_046_ALCO genomic sequence_virus
ccagttaataaaggatatcaatgcacaaatcctctataatacgccaacttttaattaaac
cagcttccgtaactgagatgttaactgtttccaaaggcataaatctagacattattccag
cactatcttctgtaaaatcgtacactttttccgtggaactcagacttaataaatctttag
gcaagggggttataattgattcttccactgactccgcggctcctactatagtaacatttt
ctgatgttgtagtaacgcctttactctcatccaaggacgctgcaatttcatttggctgat
cagaatctaatccttggcaagaccaagttccttcttcagaaaatccagcgtaatatcttc
tatggctcttttccttcattgctttctcacgagcttctctggcatcaatcttctcttttg
tttgtctcattatcgtcagaacagtgcctaaaggttgattcataatcttgtccactaaaa
acactcccacatcgtctccaattttgtatccgtcttcgtaaggaccgaatctactgtgcc
acactttatctctcttcacatcttcatgcaaatctctaattacgtaagacactgcattgt
tcaatccgccacaatacacttgacgacacaaagcctccaacattggtgagtcgtatttcc
gcaattgtctcaacaggcggccgtgaattatgaggcgctcaacagtccaatcttcatact
gatcttgatattccaatttgtaatctcggagtagggattcccgttggttatctgttagaa
gttgaaatttagcattaacatcttgtatttccgaggtatcctcttccaccttcttatttc
cttcctctccaaataccaaggtattattactcaatttcaaatcttcctctaaaccttgaa
ctttccaatcatccttgatcgatttcaagtactcagccacttttgcataacagtattcca
tgcacaatttcttatttggtccggattgcctcacactaaataacactcgggtttgtcctc
gttggtacagggtgacggaggtggtgtatcttcctcgacaggtgtattcaatctgcttgg
tcgcaatgcgaggatggaattaagattgtcgaaggagta
>final_contig004_1086_MAG: Wuhan Mosquito Virus 6 isolate CMS001_032_ALCO nucleoprotein gene, complete cds_virus
gagtaacaacacgtgctatcaatcttaatcagaagaaagccccgtggaacacgaattcta
gcaacgagaaagatggcgccagacattttggatgacgagatgattggacaagagcctccc
aagaagaagcgcagagtcattgacggagatggaaatgtggtgaactctggcggattgccc
aagccctcactagatgcgaccaagaacaaaaagatgagagctctcattttgcacctccac
gagtactactacgtactgtttgcattcaaggacgcggacctattgaacatcgatgaaacg
atcaaggtgactggcctcctctggactctgtattgcttgaagaagatggaatgcaacgat
tccgggacaatcaagacgaaggtcactgcgacgacaactacaacaataaacgaaaaggaa
gtgaacgtgtatggccagaaggacacctttgtgaacatctgcgcgttgtacgggctcgcg
ttcaccaggaactcgcaggagagcttgaacatgagagggattttccaaagcaacttcttc
ttgatttaccagttccgctatcgctgtgcagagggcctctatcaaaacaactcgtacaag
atcatggacactggagaggagaaaaacacgtaccgtctggtcgaagcctggggagtgatg
tcccgccacttaggcctgacttatggcgcgaatttccctccgtcgatgcaaagcggaatg
ctgcagcagatgggaccggctacactcttaattgggctcgcggaaaccaagaatgtcaag
tatcaagagaaatggatcaacgcggttcaaacgcaaatgaagctggtcccgggtatcaac
gctctggccaagaagctggcagggtcgaaacagcagtacaaagaagtaatcacaagcata
ctggatattgctgcatttggcgttgcaaagcaggtgcacaaggcctctttctgtcacgcc
atgctgaggaccctcatcacagctaacgctgatttcaagagctggaggtcaaacatcgcc
cgcggagcagatggtggcaaggcagtccctgggaactcgacactgaaagcccctgaaatt
gggatt
>final_contig005_982_MAG: Hubei mosquito virus 4 isolate CMS001_049_ALCO genomic sequence_virus
tacggaattttcagcgcatcaagtattcgaagctcgttttcaagctagtgtccgagtccg
gcaccaatgtcaccggtggaatcgccgcagccttctataaggatgcgtattcccaggtgg
tcgatggtgacgcggggctcacgaacctcatgacacaggctggagctaaagccaccaaag
cgtggcaagaacttgtaatttccactaactccccggaacaattctatgttacgcctggtt
ccgacctccgtctttatagcccaggaaaattcgtcgtcatgacgagtgggcctgttgaca
aagactctccactgtcactgtactgtgattggactgtggagctgtccaaaccggggcgca
atgccccccaaaagcaggttgaacagccagttgtaacctgctcctatattctgtcagggg
taaactcccaagacaagctgcatggccgtaactggaatcccagtacggatacagaaacgg
ttcttcaggaccctgatgatctgtttcatagtctcggcaatgtcgagaacactgacttct
cctcggctaaattctatcggctgccacatccaatggcaatcgatcaaacagatgctgaga
atgaccattacgttctggtcgtcagattcatgcagcttgtacttgaagatggcaagctag
tggggcgcctctgccaccgtccgtccatcaaggcggatgagatcaaatgggccacagctg
tggacatggttctcatgcagggcgatatactagagcctgtgaacccgctcgaatttgcag
gtaatgcattgggcgagtttttcgtgactgcccgaagttcgacctttgcgccgggacgct
cttacatttcgaagagcatctcgagaatgcggtcggctcaatcgggcgaaacatcgacgg
gcttggaagccatcttcaagaagttcaatcttcagtagagcacgtctcagacacaattag
gaatgcgggcccctatttgggg
>final_contig006_935_MAG: Culex Bunyavirus 2 isolate CMS002_029b_WVAL nucleoprotein gene, complete cds_virus
actttccgccaatctaggttgaagtctggctccgtcttgctgctggaggacaacaagaag
ggtaaatccatcgagttgactggccaccagaacttgaaccaggtcatcctgctctgtatt
gctctgttcaaccaccgaggtaataaccttgaggcaataaagtctggccttggcactgga
ctcattgaagccacattcactacatttgttagtaacatggggctcaagtccaatgttatt
gagaaaggtgccaagaccaagagtcctgatgtcctgaccctggcccggattgctgctgcg
tttcccatccatgctctgaagttggcggcatctgagtccaacaccaggagagtcatcagc
ctctctgatattggcctggcctttgacgcgctgggaaaagtgctatgccaccctgttgct
ccgagtgtcttggactctgatttggtcgagacaggggctgtttggatcaccttcctagct
agtctgaggctgaaccagctcattggaggtaagaacaaggctgatccggatcgcctgtgg
ttgtaccatcgatcggctctgtgctctcctgcagcagaggaatcagctaggactaagttc
tgggctacgatggaactggatggtttggcagagatagcagcagaagctaggctcaaggtt
gaagctctagtcaaggacagggatgtcttgaaagagatagatgagtttgttctgccgaag
ctaggctagagtagctgtttattgagtaagagtttgtagaggatggatgattaagagtgt
gagtgagaggtgtagttgtgcgggtggtaaggttgagagtggtggtgtagaggaaaggtg
gaggtggagaccaaagtgatggggtatattcactgtgtacactttgctcaggttaagtgt
tatcttttgtgtatatatcccggtcattgtgtgct
>final_contig007_802_NA_NA
tatcgtttcccatcgaagtcggttcagtacctgcaccggggatcatcatgaagttcacgc
tctgttgcagtctgctggtgaccatttttggttcgagcctggcccgtcggatcgtcggag
gccaatttgcggagagcggccggtttccctaccaggtggcactgttcgaggctggggact
ttcactgcggaggatcgatcatcgacaatcggtggatcctgacggcggcgcactgcgttc
tcgagaatgatggatctattaccccgaacctcaccgtgctagccggaagtcagcacctgt
ttgagggtggccgtcactacgagccggaaacgatctacgcgcacgaatcgtacgccaact
tccagaacgacatcgccctgatcaagctgagcgagtcgatcgagtacgacgagctgaacc
aaccgatcgccctgtacgagggtgaggacctggccaaggactccgaggtggtcatctccg
gccacggtcgaaccgaggatagtgacttttccgagctgctcaaggtcaaccggatgttgg
tggacgacgcggcgtcttgcggagagaaccgcgaaggactcatgtgcactaaccaagtgg
tcgggaacggagtctgtttcggagactccggtggtccggccgtgtacgagggacgccagg
tgggagtggccaactttgtgcagggaggttgtggaacggagaactcggacgggtatgcca
aggtgacgtactaccgggattggatcgacaggacgaagcggaattaaaggaaaaggattt
ggatttctggaaatgatcgagg
>final_contig008_767_MAG: Culex Iflavi-like virus 4 isolate CMS002_039a_COAV genomic sequence_virus
aaatcctgcaaaggctgcattactccagttctgggctaaggctgcatgcactaaatgttg
agctatgttccacaaagagctcatgaactcggacgtagatcttaaaaagggaaacaattg
gtcaatcatgtttttaatctcagacatcgcattagccgctaactcctctgtagtttctct
aactacttgcacagactcctgaacaatttcagaactcatttctgctgatctattaatacg
tataagttgttgaactccacccatacaagtgtacaatgcaacagctccaaatgcagcaga
cgtacccctatcgatttcattaaaagccaatgttgctgctgtagtaacagcagtcgaaac
aatcatagatttcaaggacttccacccatttagggttaggtccttaagctgaaaacccga
ttcgccttgtgttctaaaaacttgagggtcattagttctttctattggttgttcattttc
atattctagcatcaatttgtcatactcagtctgtttttctgcagaaacttcctcttcatt
ttccaaaatagctttcacctcttcttctatatttctgaaattctcctcatcacctatctg
ctgatcagccacttcaacatcattaccttgtgttacaaactttgtcaaatcaactcttcg
atcatcatctacatttatccaaccatgaatatttgggaaacccggatgacccaaaaatcc
tccaagttcaaaatcatcgcccatgttcaacaaaattgaaatcttgc
>final_contig009_736_PREDICTED: Culex pipiens pallens ATP synthase subunit beta, mitochondrial (LOC120418437), mRNA_no virus
gatgggagacgattgagggtggtgtcatttcgctgaaggacaagacctccaaggtcgctc
tggtgtacggccagatgaacgagccccccggcgcccgtgcccgtgtcgccctgactggac
tgaccgtggccgagtacttccgtgaccaggagggacaggacgtgctgctgttcattgaca
acattttccgcttcacccaggccggttcggaggtgtctgccctgctgggtcgtatcccgt
ccgctgtcggttaccagccaaccctggccacggacatgggtaccatgcaggagcgcatca
ccacgaccaagaagggttccatcacttcggtgcaggccatctacgtgccggctgacgatt
tgactgatcccgctccggccacgaccttcgctcacttggacgccaccactgtgctgtcgc
gtgccattgccgagctgggcatctacccggccgtggatcccctcgattcgacctcccgta
tcatggaccccaacatcatcggtgccgagcactacaacattgcccgtggcgtccagaaga
tcctgcaggactacaagtcccttcaggacatcatcgctatcctgggtatggacgagttgt
ccgaggaggacaagctgaccgtggcccgcgcccgtaagatccagcgtttcctgtcccagc
ccttccaggttgctgaggtcttcaccggtcacgccggcaagctggtcccgctcgaggaaa
ccatcaagggattcac
>final_contig010_675_Partitivirus-like Culex mosquito virus strain CPLV/Lake, complete genome_virus
gttaccccatggcttacaccctagaggaaggacgtttcgtgtacccttacttggagtgga
ttcgccatacgaagaaagacgtgcccgttgcctacggcgtcgagatggcgacaggaggta
tggcttacatcgacaacgcgtatcaagactgtaagttagctgatcctacagtcaaaacgg
ctctgctcgattggaggaagtttgacaagtgcgtacccgcttggctcattcgtgacgctt
ttgagatcatgctgcagtgctttaccctgaacaaggtgctgtgcaatgatgatcacgagt
ggaaagtggatcccgcgaagacccgacttcgctggaagaaggtggtcaactacttcatca
acacccctttcattttacccagtggagagagatatcaaaaggagggaggcgttccttccg
gttcgacgtggactaacatcatcgatacaatcatcaacgccatcgtggttcggtactgca
tgtttcacgtgacaggatcgatgcccatgttcgacgtgtacatgggagacgacagctgcg
ttttcatcagcagaggtatcgatttgaccgagttctcgaaaattgcacatgctgaattcg
gcttcattctgaatgagaagaagtcctacgtcactggagaacgaacaaacatcactttcc
tgggttatcataatt
>final_contig011_659_MAG: Culex narnavirus 1 isolate CMS001_034_ALCO genomic sequence_virus
agcttcgacagctcccgcgtttcgttggtcaccgccaaatgctgcgggacttgttgctcg
aggagcagggctttgacctcgatagcgacgacattttcctttccgcgacgtgcgacgagg
gggatgaccttcaactgctggccgattgtgcgattgaaaccgcacgagaccgctgcatgg
aaggttctcctatccccatggtcgcgactaccgtcctggaattgggaatgaaggcgcgcg
tggtcacgaaacctcctgcgtgggctgtggtggcgggtgacgcttgccgacagtcggtct
ggccgcttttggaaagcgacagacggattgacttgtcgggcgcccgcccaaacaccgagt
ccctggaccgcttccacgacaatctggctcatagccttgtgggcgctgccactccccagt
tcttctcggcggacctcacagcagcgactgacttgatgcctttcagcgtcagttggtcgc
tctgggacggtctctgtgatggactgggagctgcagcagatgccccgctccgcctgctcg
gtcgttacctcctcggtccggtcaccgttggttacccaactttggctgcgatagaggagc
acgaccgcttgtatcaagcaggggagccgacggagatcgcgctgcggcgggtactggtc
>final_contig012_605_MAG: Culex Bunyavirus 2 isolate CMS001_044_ALCO nucleoprotein gene, complete cds_virus
gattaattgaaaagtatcgaggtgtttgtggagaaccgttgtgaccgaggaagttatata
gctcttgtgtatgtccagccgggccaatcgctgcatttgtaactccaagttcgctaagcg
ctctgccgttgttactgactgctcttgttcagcatctattgtcaaggagaggtatcttgc
cgatagttcctattcacactggtacatttctccagataggttaaaggaagagctctcagt
ttgtaataaggctctggtagaagtctacctgggtaccctagaccttaacgatcttgtcaa
gttccagcgagttgttcctgctattgttcagaagttgaagaagatcctgcaaagcagtaa
gactagcactaacattctcaggacaactgctgcaaaagctagtgaggagaggaggataac
tgccctaggctcagtcatgtctgactcactctcagcagatcatcaagccgagctggatcg
catcctgagtgatcctcttggtgaattccctgatgcttttaatgctaaccttgttgagtt
tctcaaggtttatgagtacaagggttttgatgtgaagaggattcagttcctagtggcttt
ccgtt
>final_contig013_596_MAG: Culex Iflavi-like virus 4 isolate CMS001_046_ALCO genomic sequence_virus
agttatacgaatatttacaagatgttgacatgaacatgaatgtcgaggactttgcaggaa
atgttacagcgtgcgtgtatggtgatgatggaatattttcggtctcagatgagtttgtaa
aagtttttaatggagttgtagttaacttgattttaaaggaacatgggattggagtgactg
atgcaagtaaatctcaaaaaattgttccaactgtgccttttgaggaatgcacatttttga
aacggaaatttgtaacccatcctttgtgtgaacatatgtattgtgcggaaatggactggt
tgactgtggaagaatgtgttaaatggatacataagtcgagtgtggaatcggatgagagtc
gtacaagagagaattgtgtgcagagcttgcgattagcctggggacatggagaacaagtgt
atacaaaatggcaaaacataatgaacgcgttgttgatgggaatacgtgtgagagggatcc
atacaacttggatggaacttgcgagagagatgtacccagatttgtgtgtgagtttttgct
gaacttaaaaataattaataagagtaggactattttataagtatttaactaagaat
>final_contig014_591_Partitivirus-like Culex mosquito virus isolate PaLCxMV-2020 RNA-dependent RNA polymerase gene, complete cds_virus
agagaggtaaccccaggtcgctcgaatcttgttagcttccactccgcatatctggctccg
aaaatacaccatggtatcaggagagctcgtacgatatccctttccaactagggaccaata
cttatggatctcgttgcacgcagcaggatcctcgagaacttcacgcttggttttgtaacc
acgttcgcgccacggtagaccaggagacttatctttaggtattccttgcttctgacatct
tcctaaggtccacggcactagcggcttctcgggtacgaagtccttccgcacggactccag
cactgctaagtatgtatcgttctgaactctctgcacatactgacggttgtagtcgtcgac
gtcagctctgatacactccaccgatgggcaagcacgatgcatcttctcacacaccctttc
acagacaccttcaccaaaccacttctttgagaactcaaaagctatcttatccagctgagg
tggccgcaggtcaagcgggtagccttttgatttctcgataaactttaacggcatagtaaa
gtcggacactgtcctcaaaccaacccaccgtagaaattggttccccccccc
>final_contig015_588_Narnaviridae environmental sample clone sraf.cpip_contig2643 RNA-dependent RNA polymerase gene, complete cds_virus
ggggtaatgacggagtcattacgggtgttgaggggttctccgggagcgcttttcccgacg
tgcaccagtacctgcacgggacttgggtccatggcggcttttagccggccgaaagaccac
aaggtcaccgagcgttgcaccggctccgcgctgcagcagcggcacggggtcagggaccag
ctccggatctcccccctcttccctatccagggcacgcagcacacgccgcctgccaggata
cccacaatcgtcattgtccaactccggatcagccctatgacgggcaggatcccagactgt
gacccgtaccggccgagagtcgaccggtaccaagaccgtttccgacccacgaagcattcg
gagtttctcgaagaagctgtctctctgcactcggtccttgttagggacgaagcgcggatc
gaacttacacttcgacgtgacctcacgaattcgcttaagacggcgagcaatgtcgccgag
ggaaggatacttggtcttcgagcggcctccgtcgtcaacggttggggagagaaaagcatc
ttcccaaagtcccgcccgtgccgcctgtcgaatggtttcatccgaacc
>final_contig016_580_PREDICTED: Culex pipiens pallens trypsin-1-like (LOC120413573), mRNA_no virus
ggaggagacgaagccgcaccccacgagttcccgtaccagctgtcactccagtggaacttt
ggtcacctggaccgagctccgttgcacttttgcggagcttccctgctgaacgagaactac
gtgctgacggctgcccactgcgatgtcgagtactccgacgatggattcctggaggtcgta
gccgccgatcacaacgtggaagcgcacgaaggcccggaacagcgtcgccgagcggtgacg
ttccagattcatcccgactaccagggttcagtcagtccgaacgatatcgccgtgatccgt
gtggatcagccgtttgagctgaacgacctggtgcagacggttcagctgccgaagcagctg
gagcagttcgagggagatgttacgctgtccggatggggatccatgtccaccaccgtggag
ccggtgtaccctgacaagctgaggaaagtggtcctgcccctggtagacttcaacacctgt
taccggctttgggactttacgtccatactggaacagagcaacgtgtgtgccggacccacc
gacggttcccgctcgggctgttccggagattccggtggtc
>final_contig017_566_Culex Iflavi-like virus 4 strain CIVL4-Sonoma, complete genome_virus
gacgttagtaagcgcacctaggaatgacacgtacaccaaaccggttgcccggatattgga
gccgctcaattcgatggtggccaggttgaggggtttccctggttgtatcgtaccgtgaga
tacatgtcgcgagttccggaacagcacttgctgaattccaccacccactgggatggctct
tgactcgcagctcaccgcctgcgtaccacctccttccaattgggtggtgaatagtcggat
aagaactgatccgactgctgtccctacgagggtacactggactgtgcagacgcgccacgg
cacgtttgcgagggcaggcgggagcgtgacggtaccactgctagtgaagctgaactcaat
cggtactgagaaattaggcctcactgccaccgggactgtcatcaccccaacaggcgccct
ggagccggcgccctttctactactccgtttcctaaccattctggcgttgtctttcactcc
tggctattagactctatgaatggttcctacacttctgacttatggctttattgtcctgat
aaagattccgaatgctcttgcattgt
>final_contig018_565_MAG: Hubei mosquito virus 4 isolate CMS001_018_ALCO genomic sequence_virus
gatcagacaattgcttagcaagttagggattgggtacgatctgtacatcgacggcgacga
ttttctgatcttcattgagaaaagacacgtcccactgattgacccaagcgcctactcact
cttcggcatgtctacgaagctggagagtgtggcctacacccttgaacacgttgacttctg
ccagtgcagacccgtgtttgatggtgttgggcacactatggtgcgcaatcccgagagaat
gctggcacggctaccttggatagtaggaccaattgaggatagccgcgcccaggacatcgt
gttctctacaggacagtgtgagatcgcccagggcttaggcctgcccattggccagttcat
cggccagcgaatgtgcgagcggggtggaaagatggttcgcatcagacatcgggcgtggtt
ggagaaaatgaaacctggaaaacttcaacctatagagcccatgggtggtgttcgtgagag
ctatgaaagagcttggggactgtcaatcgctgaccaactgctgattgaacagaccggtct
ggtagagcccgaggagcatttcgcg
>final_contig019_538_MAG: Wuhan Mosquito Virus 6 isolate CMS001_032_ALCO polymerase PA gene, complete cds_virus
ttcaatttcatgtaaggagcttcacgaatacttgtgttctcaattgaggcggcaagttcg
gacagtcggaacagcttgttgggcatgctcttcaggacatcctgccttactgtcacctct
gcttgcttcctacagtcccaccagctcgacacccattcctcacttgctttgttgaatcgg
tcacagcagaatatcgcgtcctcaatgctctcttcttcgaacagcgacgactcgggcatt
cgcgttctagactctatgtaggcggctcgctccatcaagaatttacaggcttttccttct
ccaggcatcgtggctaggttctctctggttactttggacgtaagggggtggatgtggatg
aagccagtgttgacaccaggtcgaattgttgcacgatagcgagacctagcagtcaggaag
ctctgggtgaccttaacttcaatccacttcttttccttcttgtcaaatatgtcaaaagcc
tgttgaggatgcgggactccttctttctcacatatcctgcttatcatctcagattcag
>final_contig020_534_MAG: Hubei mosquito virus 4 isolate CMS001_057_ALCO genomic sequence_virus
ttttttttttttttttgtcgccgccctcgcatccagtgacaccactctggttcagtcact
gaatcgcgtttacaacgcggtcttcgccgggctgtatgaagtcaccaccaacgttagaga
gaccaataaactgctttccagtttactcgataagggatcctaccctccggtagctttccc
attcggagggtctctacttaccaatggaggtgcttacagctacgactcaggcagtctcta
ccgctcttggcgcgtagtgctgcgcgatgacacaccggctgccattgaacagacgtatcg
cctacacgtcctgtcgtccaacaacgtcctcgttcagtaccaattccagttcgtgtccgt
acctcaacagcagggcaccaactgtgtggcactcatccataccaccaacaacggtaggtg
ggtgttgtggagaacttaagcactggctaggaaataacttagggggcctagagtgcattg
aatcaaaattttattgggatcagcctatcgtgctgggttttcaccccccccttt
>final_contig021_532_Wuhan Mosquito Virus 6 isolate WuMV6-2020 polymerase PB1 gene, partial cds_virus
gacatgccgtgagaaggggtttgttggatttcgtatcttcaggtagtactctgggtggtt
agctccgtatcgcatctccttgatcactgactcatctaagtggcagttggagatatccca
tggacttgcacccccgtttgccataactcggaccatcggacccagtggatcaccttcagg
gacgggcttaattcggtagagggactgcacgttagagagaccgagagccaacttcacttc
tgctccgaagatgttagagctacagttcagaagagaaacagccacgccttttgccatcgc
atgagcatcgtcataggggttcctgccagctggtcgaagggtcgtagtttctggtccgta
ctgagccacaagcacatcatcttggaaccatgacgtatattctccgaatctccccatata
cagtgccgttttcttcgggcttagtgcgatggcggatagcttcaactccatgtactgttg
gtccgcactttccagcaagtccttgagagagtttcctacatgcactgacatg
>final_contig022_517_MAG: Wuhan Mosquito Virus 6 isolate CMS002_029c_WVAL polymerase PB1 gene, complete cds_virus
cagtatgtttgccttcccttagtcaagacatctgagttccggctcatgcagtcatctatc
actgagcggaccacttctatgaaatcaaccaggtacgagtccttgatcatgaacatctct
gttgcgtggttcacaaaagacggacagaagttgctcgctggctcaagccaaggaaagtcc
tccggttctccatgccatacggggtcctcaattttatacccatctatctctatctcggtc
tttccttcagggttcttgttcatgtcataggcgcgcagcacagtctctgcaactttcggg
gccggagtgccatatcccatcggcggagggttcgagtagaggtatagagcgctgatagaa
cttagattcgacaaaaggtctggttctggcatctcaaggtctggcctttcatcttgcaag
aacgctgccgcaaagaatgagttggtataatccacaaagtttccagggtcaattgaatcc
attctttatcgcacgtgttgttactaaaaaaagtaag
>final_contig023_516_MAG: Wuhan Mosquito Virus 6 isolate CMS001_028_ALCO nucleoprotein gene, complete cds_virus
acctagctcttgcaacagcgaacgtatcacccctcgtcacttgaaccccgtcttcttcag
gaagcaagtaaacgcgtcgctcatcgtcatccttccagtttgaaacggctttccccgaga
gcaccggagtccggatcccgaccacctggtcagtggccccaagctttgtttgagcagcag
atgacagcttgcagacgtattgaggatccatgatcttcacaggcagcaaatcacccttca
gacggcggtcctcgaacgcaatggaatatttggatctcttgatgggtaccacgccaaaca
ccttctctattacagccatgtcctcagtccagagtcccaggatcgaaagagacagccatt
gggagtacacctctttaaactcggcgccacggctcttcaagaagaactggcacgtagaca
catgacgaagcgtcttccacatccccttgcctgaccaatccatcgtgaagtaaaataggt
ccaacatggcgtccggaatcataatcccaatttcag
>final_contig024_510_NA_NA
ggccccccgaggcgggggggggtgtagcggagcgcaaagcagtgcggacacttttcgtca
gtccggcacgggagctgtggaggcgggggggcgaactcccctttaaggctcttgcctcct
ccgacagcccgcaaagcgaacccgccccttgcttcagggcaatgcgacggccaaaggcat
cttcgaccgcctgccccaggcaggtttcccgtgacgaaccccaacctattcccgatcctg
gcgtgccgaaagcttcggtgagctctcgaccttcaggcagccccgaacggcggctgccag
cgcaagcgctccctgccaaaatggaagccgaccccgaagggtgggcgaccgggacgcccg
tcatacgacgggcgttggacggcgtgggagtgtgcaccgaggcgtacctcaaggcgcaaa
gacacggatcgggaataacgtggtcggatactacggtaatagtagacgaaccacgcacta
cttgcatgttggctcaacgctaaccccgtc
>final_contig025_498_Amblyospora salinaria 16S ribosomal RNA gene, partial sequence_no virus
accaggttgattctgcctgacgtggacgctagcctcggggattaagccatgcaagtctgt
gaagtttcgttatgaaacagtgaacggctcagtaaaacacgtctatctacccacttgtct
aatataaccccgggaaactgtggctaatattgtggatgagggcgtgacctatcagctagt
cggtacggtaaaggcgtacggaggcgatgacgggtaacggggaatatgggttttattccg
gagagggagcctgagagatggctaccacgtccaaggacggcagcaggcgcgaaacttacc
caatgaacattgaggtagttacggggtgtgacattctatgaaccgtgtgttaaaagcagg
gttaagacattggagggcaagtctggtgccagcagccgcggtaattccagctccaatagc
gtctgtgtttattgctgcggttaaaacgtccgaagtttattcttgtccaacacgggtgct
actcctaatgatcgcatg
>final_contig026_497_Amblyospora californica small subunit ribosomal RNA gene_no virus
taggttaagcccggggctttcacatctggcttaacagaccgcctacgcgccctttacgcc
cagtaattccgattaacgctcgcaccctccgtattaccgcggctgctggcaccagacttg
ccctccaatgtcttaaccctgcttttaacacacggttcatagaatgtcacaccccgtaac
tacctcaatgttcattgggtaagtttcgcgcctgctgccgtccttggacgtggtagccat
ctctcaggctccctctccggaataaaacccatattccccgttacccgtcatcgcctccgt
acgcctttaccgtaccgactagctgataggtcacgccctcatccacaatattagccacag
tttcccggggttatattagacaagtgggtagatagacgtgttttactgagccgttcactg
tttcataacgaaacttcacagacttgcatggcttaatccccgaggctagcgtccacgtca
ggcagaatcaacctggt
>final_contig027_472_Culex Iflavi-like virus 1 strain CIVL1/Sutter, complete genome_virus
tgtttgcaatcttatccaatttattttcgaagttctgcgtactctgagtagcgtacgtac
gtgactttcgagttttaagcaccttcgctctcgaggagtggccataatctgcatttgttc
tagcttgaggtccaaacccgatatattgcgaaatccaattccacaaagctgtagcagctt
ttgctgaagcccaacatactcctaatactgccagcaagggacacacaattttaatcaatt
tctgcaaaattggactctctggcatatattgctcccaccaactcgttttcaaaaactttt
taattctaaaattcaaatccttagcttctttcattccagccggccacaaaaactttggcc
aattgcgttcgattattcgtcgagaacgactcttatgctctttacaaaggttccaagtaa
catcaaaattttcaacaatcgtctgcaagaacacaacatgtgacaaagcaca
>final_contig028_469_MAG: Wuhan Mosquito Virus 6 isolate CMS001_028_ALCO hypothetical protein gene, complete cds_virus
tataagtttaaactatgtacctaagaaggaagttgattaagagtcaagtcaaattgtgtc
ttttcctacagaagaatatcagcggtatccaggtcaaaaggatttactacaagctcaagc
cacaaagccttcacttccaaagacggaagagccccagagatctggaagataagtctattc
acctcttcagagtccgtcttggtcacgcagtcttttgattccaaattgtctagcagctgt
cgtagctcgttgcaaggaagagagatgttgtagttgctccccggctttcctctgtaataa
gagtctgtaagtttctgtagatttccaagcagcttgaacttcagagggaagcttattgtt
tttacagtagcctcagcgtagatctcagcattagtaggacagacatacgatgccagtgtt
tctctcaacctcgatgaccccgctttcctgttccatagagtcatagatc
>final_contig029_456_PREDICTED: Culex quinquefasciatus glyceraldehyde-3-phosphate dehydrogenase 1 (LOC6037101), mRNA_no virus
gcttgacaaaggtgtcgctcagctggattccggccttggcgtcaaagatggacgagtggc
agtcaccgacaaagtcagtggagacgacctcctcctcggtgtagtccaggatgcccttga
gcggtccctcggcggcttccttgaccttctgcttgatctggtcgtaggtggctggcttgg
acagacggcaggtcagatcgacgacggacacgttcggggttggcacacggaaggccatgc
cggtcagcttgccgttcagggctggaatgaccttgccgacggccttggcggcaccggtag
cggcagggatgatgttctgggcagcaccacgaccgtcgcgccacagcttgccggacggac
cgtcaacggtcttctgggtggcggtggtggcgtggacggtggtcatcagaccctccagga
ttccgaagttgtcgttgatgaccttggccagcgggg
>final_contig030_452_MAG: Marma virus isolate CMS001_042_ALCO segment RNA2 genomic sequence_virus
ccatcttcctgatgatcgcctgctaaggcgtacgcatctacatagtcgaaatctttccca
tttatggtcagattgtctgaacctgaatactcaatcaaatccctattcagaatagtggtc
tgcaacggccagaaaactccagtatcatatggatatggactcatatgcgttctaaattcc
aaatagactttacccctaatctcatactgcgtcacatcccgagtaacattataagcgaac
tccgagggttgtggaggaggagggggtggaggtggcgccgtgtaagtcgtttcggcgacc
ctgcccttccacccctccttactcgagagcaccagcctggcttgaagggccagccgagcc
gcaatctcgaaggggcgcgcgaggtggtcggaatccgcatgtcggtagacctccctctcc
gcgcgctcattgctggctcggcatcctttgcc
>final_contig031_446_PREDICTED: Culex pipiens pallens 40S ribosomal protein S28 (LOC120416887), transcript variant X1, mRNA_no virus
aattaagataattccgcatataaacagtattggaattagaaatggtcgccgccgtaaatg
agtttgtaagtccctccatacttgttcaaggtcaatttgaattctaaccttttagcgcgg
aatgtccacaccagagccaaaagagacttatcctacgaggcgagggggaacgtccgcaca
ccttatcggagtcttctggcttcacgttcggattccagcagcgtcaggatgtcgccttcg
cggaccggccccttgacgttgcggatgatctggcggttctgctcgctgatgaactccacc
ttgacctgggtacactggccctgggaaccggtgcggccgaggaccttgatgacgcgggcc
agtacgacggatttgtccatggttttttcgagcggggaaaagatacacgtgcgatccgca
agcgacaaaacacggcagaagaacat
>final_contig032_434_Partitivirus-like Culex mosquito virus strain CPLV/Lake, complete genome_virus
gaccagacttggtcctctgtaaggtaatgttcgaagtacgactggtacaggacgagcatg
tcgtaacgtcttctggaaggagcccgtctaggaacggggggaggttctacctcggttacg
atccacccttttcgttgagggacgtgtagtaaggtgggatcgaatccagttaaccgtagg
tatttcagggctccggggtgctgcttcacatggtccgcaaaccagttgacgtcgaatcca
aagtgcgtctgcatatcctcgatcaggtcaagccacttacatgcaaggactccgttaagt
gagctccacatctgaccaactgctctcattgcagtaaacgcaggatctggggttccatgg
aagcgctcaggataaataaaggaagccagaagaaaatcgccatctcgcaccggttttccg
taataattatgata
>final_contig033_417_NA_NA
cccagcgcaagcctcttgctagcaggtaaactaatgcgaacatcgacctgcaagcagttt
tccatacacatcgcatccatcgccagcgtctttcgctatcgcatcaagcgttttgttcga
agtgacgaaggattagccaaccgagacatgttgtgctaccagtttgcaggaatcccgcct
gctgcatggatcgataactccaatgatgtatttcatcacgggctaggaggagtatggaat
cgtagagtgttctcgatgccggaagttagtggtgtgtcagtgtcaagccgctattgtgag
gagttaaggaagagctcaaccaggaagtgaaaggagcccatcagtaaaatcttcggcctg
ccgatatagacgaagttgacgagtgtggaaagacacctccctgcccgggggcccccc
>final_contig034_410_MAG: Wuhan Mosquito Virus 6 isolate CMS001_038_ALCO polymerase PB2 gene, complete cds_virus
tccatgacatcagggccctcgctgtcactatcctcgtcgggcaatggcaaacgtggtctt
tgagcgcctgatgggcccgcttcttcgtcatccagtccatgaatttgtgcgggacgcttc
tgtgctttacgccgcatatgcccagccattagagtgtacgctttcagttgcctctggatc
gtctgttcgtactccaggacggcagttgtgtctcgcatgaagtggtaaatctgcccatac
gcagtcactgaaacgattcggccgtttcggattccagagttcgccaacttggagaagggt
gacaatgaaaagttttcaggggcttcggacatcaacctccaaccaggggcgaagtgtgtc
actaagtcgagcttcatttgtttgagcccctccaatagctgcccattgac
>final_contig035_393_MAG: Marma virus isolate CMS001_046_ALCO segment RNA1 genomic sequence_virus
gcacctgttttacaaaaacctttatatcgtcactaactggctctccagcgagtagcttat
caaaccttaatttaacatgctgcctaactatcgaaactcggtctgggtcacagtccctac
cgttccaaccaaaaatctgcgcattgttcgatccgtaataagtcaaaatgcaatatccag
gagtacttttcatgtctatctcctttaatgctctgttgaactcgcggtcgaaccaggcgt
ttgagtcggctgcggcggtgagatcgcacctccaggctgaataggtccgtaacgctgttt
gtacagctctagttcgttcctcttccgttggcggttttcgcgtctggccctgtttctttg
tgtgtttgtgtatgtgtgtgtgtgtgggacgac
>final_contig036_392_MAG: Tombusviridae sp. isolate MEMO030_NZ8O3 genomic sequence_virus
ttacacctaagtagggcagccacattctccaggggatctgtatgaaaggtagggccatat
ccagtagccaactacctggcagttcccttcgcacgggggagtgtgggcacagctgcaagc
ggtacacgcgcaagatgtttgattacgacacagactttggaggtagtggttccgtggtga
agacgcacctttcatgtgtatgtaacgaagttctcgcattgaagaaccgtcaccagctcg
acgatggtgcaaggtacacgttcaagggcgatctaactaagtgggttagacgccgtgtga
aacctatgcacccctggagtgaggatatggtcattgaacatgccataccaagcaagaaga
agctccttatatcagccagagaatcactctcc
>final_contig037_391_MAG: Marma virus isolate CMS001_042_ALCO segment RNA2 genomic sequence_virus
ccatcttcctgatgatcgcctgctaaggcgtacgcatctacatagtcgaaatctttccca
tttatggtcagattgtctgaacctgaatactcaatcaaatccctattcagaatagtggtc
tgcaacggccagaaaactccagtatcatatggatatggactcatatgcgttctaaattcc
aaatagactttacccctaatctcatactgcgtcacatcccgagtaacattataagcgaac
tccgagggttgtggaggaggagggggtggaggtgggggtgggggcggctcgacgattccc
tatgtcggaccttgtagaatcacattatagtgaatccagatatcgccgtagtactgatca
ttgttagcatcagcgctagccgttatatagg
>final_contig038_387_Pleistophora mulleri 16S ribosomal RNA gene, partial sequence; internal transcribed spacer, complete sequence; and 23S ribosomal RNA gene, partial sequence_no virus
tatacttgacatacaagcactgggcagaattcactaaccgcgacccagttagctatgttt
ttattaaacagtcagattcccctgatcacaagctcaaagagccaatccttctcccgaagt
tacagatccagtttgccgaattcccttacgtacgttgcgtccagccgtctttggtgtgaa
ccacagagccccgttgcggtgttgggtacggtatagaagaggtgtgagcacagtgttttt
acgagagatgcctaaggacactaagactccttcgctggttgacccatccgaagtctatac
gcagtgtgtaagtacgaacaatctaagaccaagcccgcatctacgcttacgtaagtacaa
tgaggattcacagtacttccctcggca
>final_contig039_376_MAG: Culex narnavirus 1 isolate CMS001_028_ALCO genomic sequence_virus
gcgggtaaaaccgctgcgcccgcccgtgccgaggctccagtctccaccgcgagggcccca
gtccgccggtcgactggcgggggtgggggatgcgcgctgggagattcccccctcgcccaa
ctcgcagttggggtcggagagatggatcgacaccgtacgtcggcaggtaactaccggcgc
aggaagtcgatctcgtctctcccccagcggacagagcaaaacgccgctccgaacacccag
ggttcggagtgtagccccaaattggggcatggcacggctgcagtgcgaccccccggaagg
ggtcagggtgcagccgggcgtggcggaaccgtcggcgccagtcctgttctgcccatcaag
agggagacatttgtcc
>final_contig040_372_PREDICTED: Culex quinquefasciatus ATP synthase subunit beta, mitochondrial (LOC6038107), mRNA_no virus
tgtagtgctcggcaccgatgatgttggggtccatgatacgggaggtcgaatcgaggggat
ccacggccgggtagatgcccagctcggcaatggcacgcgacagcacggtggtggcgtcca
agtgagcgaaggtcgtggccggagcgggatcagtcaaatcgtcagccggcacgtagatgg
cctgcaccgaagtgatggaacccttcttggtcgtggtgatgcgctcctgcatggtaccca
tgtccgtggccagggttggctggtaaccgacagcggacgggatacgacccagcagggcag
acacctccgaaccggcctggggttccgtttgttcgttgcgtgtttggcgtgcggtccgaa
cttattgaggca
>final_contig041_371_Culex pipiens molestus clone M2_3 28S ribosomal RNA, partial sequence, and 28S-18S ribosomal RNA intergenic spacer, complete sequence_no virus
ggccccccgaggcggggtggggatcgccaggccaggcaacgctcgtcgttgtatcggagc
cggttggtcccgccttccccttcgcgtttccgctctggaaaggaggaccccacttcccgc
gtgtgctgctgcgccgagagagatccagtatctcgatacttgctgtacggcgccgcgcaa
gggctctgtcttcgagatcagatcaataagatgccaacgtgagatcacgctagcaagtct
tgcgggtttttagccatatgatcaccgaccacctataggagacactatcagctcggtttg
gttacgaccttagaggcgttcaggcataatccaacgaacgtagcgttataccaaagtccg
gtcgaactagt
>final_contig042_363_Ordospora colligata OC4 5.8S-23S ribosomal RNA (M896_150020), rRNA_no virus
tcgtattcacactcacaacaggtaatgactaacttcccagcttagaggccgtcagctgta
tcccagagttacgccttaaagtcactagcaatagctgcacctgctaacctagacttaggt
ctcccacccacagtagctctataaccgccccacaggtcttcaacctaagccccagctagc
cgtacacaaacaccgacgttggcgtttgtagtgacgataggcttcgctcacgtcaaaagc
ttagctacgcggtgcacgcccgcactaccgcttcaccagaggcttcacagaagagttcct
ctcgtactatcccctgctgccattcctatcctatcagtagggtaaaactaacctgtctca
cga
>final_contig043_362_MAG: Culex Iflavi-like virus 4 isolate CMS002_039a_COAV genomic sequence_virus
caggcgaaactaggggcaatgactgaaccagttaaagagaagacagctgaagcacgttac
agtcatttgtatgtagtaccacatgattttaaagattgggattccctaaaggtttcacaa
gatccagagacagaaaagaagcgtcaagcaattaggtctaaatacagagtgcaaggtcca
gctatgtcggttcttggaggagtgaaatccggtatgatgactgctgttggagttatagat
tctattgagggattaactgggtacaataataagaaaatcaaaaataaggacaaaccggtt
gattcagtatcgcaagtaactacaattcccagaccgcgaatgaatttcacaaatggagag
gg
>final_contig044_358_MAG: Wuhan Mosquito Virus 6 isolate CMS002_056a_PLCR sequence_virus
gagtataaacaacgtgctttttcttctaaccatataatcttgccagagtcagtccaacat
agtccgttaagaagaatccgatagcttctgcaaaagtcgccgagtctgttcgccccagta
taaagcaaatgccgagtcgcgcaagcattcattgagagcttctgccagtcctttccagtc
gcgagagtgtggttgcaatcctcgagtgtgtcccaacaccgccatgtagatcttcctgac
gattgcaaatgccccctcttcctgagatccaccggttatggccatgtacacagattcaga
cactcgttccatcaaccaaggaccacaagtctccaggaaagaagtggccgcatgcata
>final_contig045_353_PREDICTED: Culex quinquefasciatus guanine nucleotide-binding protein subunit beta-like protein (LOC6046047), mRNA_no virus
gtgcaacaatgaccgaaacgctgcagctccgcggccagctcgtgggccactccggctggg
ttacgcagatcgcgaccaacccgaagtacccggacatgatcctgtcctcgtcgcgcgaca
agacgctgatcgtgtggaagctgacccgggacgacgccagctacggcatcccgcagaagc
gcctgtacggacattcgcactttatcagcgacgtcgtgctgtcctcggacggtaactacg
ccctgtccggctcctgggacaagacgctgcgtctgtgggatttggccgccggcaagtcga
cccgccgcttcgaagaccataccaaggacgtcttgtcggttgcgttctccgta
>final_contig046_351_PREDICTED: Culex pipiens pallens uncharacterized LOC120423741 (LOC120423741), mRNA_no virus
aaaacttttcagcgagactcttgcaactcgttgtgtgtcctttcggtgctcagattccag
gactttccatccgacgatcgcgaaatgcaggccgttcgacccatcgccaacctggccgtc
cgcaatgcggcgttcctgtcccgtggctaccacggcccgaacaacttccgggtgtacacg
atgaacgacatgcccgtgccggagggtgacttcttcgagcagcaccgggccaagaaccgc
acctacaacgccgtgctggccgccggaatcgtcatctttggcatcaccttcaccatcgcc
aaggagtccggactgatctacttcaacttcaagccggttgcactcgatgca
>final_contig047_344_MAG: Wuhan Mosquito Virus 6 isolate CMS002_029d_WVAL hypothetical protein gene, complete cds_virus
gttggagtaaaaacaagcgcaactcaaaacacgtccataaccttccaagatcgaaagcac
tatggagattccaatcgagaagctgtcaatagcggaaggtattgtgttgaccgtccctca
ccaggaaagagaagtattgaaggcccatctacttcaccgaaccagttacaaagagccctt
aataggtttcaagactagtacgtacccggacagcgttaagaaatggttgtcatgcggcat
gatgaacgcggaagaactgctctcgtttgaatcacttatacgggctaaccggcagctgag
tgacacgagcgttagtagagctgttgcctaccttctatggaaca
>final_contig048_343_Culex pipiens pallens putative chymotrypsin-like protein mRNA, complete cds_no virus
gctgccgaagcagctggagcagttcgagggagatgttacgctgtccggatggggatctat
gtccaccactatggaaccggtgtaccctgacaagctgaggaaagtggtcctgcccctggt
agacttcaacacctgttaccggctttgggactttacgtccatactggaacagagcaacgt
gtgtgccggacccaccgacggttcccgctcgggctgttccggagattccggtggtccgct
ggtcaagcagttggacggtggtgccgtggttcaggtcggagtcgtgtcctggggttcgct
cccgtgtggagtgccaaaccggccgacggtatcaacatctgac
>final_contig049_338_MAG: Marma virus isolate CMS001_042_ALCO segment RNA2 genomic sequence_virus
attttgttagatatggtatactttcggacttcgaacctaaccgattcatgcggactctaa
cttttactgaaactttgggatcgagaatttccagaatttgacagaacttaatcataaacc
aattatcaatgcgttgaaggtcgcacttatatatgttaagcgcttctccaacaaccttga
tactttgagactgttcgaaagctacgtcgattgtaccgagacgcttaggatcaaatattc
ttctatccgaaaccattatcaacgtacattcatacatcgctagtctcggaaaataaggac
ttctcaaaacgacagtgaaatcgaagaccccaaagggg
>final_contig050_334_PREDICTED: Culex quinquefasciatus gelsolin, cytoplasmic (LOC6036071), transcript variant X3, mRNA_no virus
gatcccttgatgtggaacagacgcttcggcatggcggcgttcgtctcaacgtgcttgaat
ccggaagctactccaccctccaaatagcgaacacctcccttgaagtagcccaagaacagg
tcagattcggatccctcaacttcacggtgctgcaccggaactccgtccaacaggtcgtcc
aactgcacagtcaagatggcggccgatccagcctcgtcctgggtcgtcttcagacccagc
caaaagtgagcatcgtgggacttcttgttgttcttgtcaatgttcgtgttcaaaatgatg
tacgaatccccggtgtagaacttgccgtctgata
>final_contig051_332_Hypsohapsis takiya voucher Brazil_3677 large subunit ribosomal RNA gene, partial sequence; mitochondrial_no virus
gtgtaggggcgaaagaccaatcgaactgtctggtagctggttccctccgaaatgtctcgc
aggacagcactgtggaatatgtgtatggtgtggtagagtaaagacaagcaatgtggcttg
cttgagttacatgactgtctaactccgaacacgccaaacagctggacacaggtcagctga
tcataacattcgcagtagtgggccttctctggtaagcagggcaggcgaagagggatgaac
ctcgcaggagataaagcgcctaacagggagacacatttaaggaagtgggtgaatctggac
agtggggcataggcgactgtagtggggcagtg
>final_contig052_329_PREDICTED: Culex pipiens pallens 60S ribosomal protein L10a (LOC120412343), mRNA_no virus
tcttcgctagcttcttgaccaacttcttgttcttgttcagcttcttcagcgcttcggcat
ccatgtacgggatgtcgttggccttggcctcgtcgcaatgctgctgatctcccaggacgc
aaacctgcatcttcggacggggaatgtactttagcttgacagtgccggagaaacgcttgt
ccttttggggatcgtagttcttcaggccaatctgcagctccaccgtctccaggaagcggc
ggtgcttcttcttcgagcccttgagcacctcattgacgcactcgtacaggatgtccttcg
aaaccttggaggtcattttgcaatgtgcg
>final_contig053_328_MAG: Marma virus isolate CMS002_029a_WVAL segment RNA1 genomic sequence_virus
tttttgtaaaacaagagccgcataaactgaagaaaattcaggacggaacttaccggctta
taagtgcagttagtcttatagacaccttgatagatcgaatcctttttgcttggatagcta
gagcccagctggacaccgtaggccgaacaccatgtttggttggttggagtccagttagag
gtggttggcgtgccattcaaaatagattcgcaaattctgctgttaattgtcttgatagat
cggcatgggattggacagttcaagggtatttggtcgatttatggatactgtttcttgaaa
acctcccaataaatcctccagaatggtg
>final_contig054_328_MAG: Culex Iflavi-like virus 4 isolate CMS002_039a_COAV genomic sequence_virus
aatataatcagttgtattcaaagagtaccctgcttctttaaaaatgtgcccaattatttt
atacacacaaaaagatttaccaatcttcgattcaccttctaaccaaagtataaagggttc
ctgtttcactatatcacattgcaacaaatattgaacagagttagctttttcaataacttt
aacacatgtctgcaatagtggtccagctattttggggtcgttcacccgcactaaaatttc
tctgatcttgatagcgcgtagaatgagtgctaaatattttattctattttccctctttgt
gacttctaaatctgcaaaaaatgtgaga
>final_contig055_326_Culex Iflavi-like virus 1 strain CIVL1/Sutter, complete genome_virus
atcttccaagatcttttgatgaatttgacaattctctggataccctgatttatcatatgt
aatagttatccagccgtccttggtctttttctgaataccatagtccttcatgtattgtgc
cgtggaataaggccacccagaactagtgtctaatggtagttttccgaaatacaatggatc
ttcttcatccaaatcagtattaatgcccataaccgcttcctccacagacatgactctcac
atactcctttggtaacggttctccagccaaaattaaatctgctacctccttaaacgcccg
ttccacatgtaaaacactaaaatctt
>final_contig056_322_PREDICTED: Culex quinquefasciatus NADH dehydrogenase [ubiquinone] 1 beta subcomplex subunit 10 (LOC6036361), mRNA_no virus
gcttcatgaactccatcgcttccgtcgtcgacggtccggtgacttggttcagggaatcgg
tcgtcgagccgaaccgcaagacctacccgtggtaccaccagaagttccgccgtgttccga
ccatcgaccagtgctacacggacgatgcggtttgcttcttcgaggccaacaaccaccacc
accaccaccaagcaagggtagtctgagaggatcgaaatgtacacctctctgcaactcgca
actcccagcctgtaaacctatcgtttgtaggaggtctcaggtatcgaaatcatatatcga
tgctcagcagcgccgccagcgt
>final_contig057_317_PREDICTED: Culex pipiens pallens ATP synthase subunit beta, mitochondrial (LOC120418437), mRNA_no virus
tgtgccggagctaacgcgttaagtcgaccgcctggggagtacgatcacctgccggaggtc
gctttctacatggtcggccccatcgaggaagtcgtcgagaaggccgaacgtctggccaag
gaagccgcctaagatctgatcccgctaggatcaacagcagcagcagcagtaattagtcac
cagtagaagagagcgagattgtctgcgaatgggacctttcgaaggggatcccggaatcct
cccactttgttcggggtcttcttcgagtttcattcctcagtgctagaacacacccaacac
gaatattacgacgattt
>final_contig058_313_MAG: Hubei mosquito virus 4 isolate CMS002_028e_WVAL genomic sequence_virus
catggcaatcgaatttgctgtggtcaagcgacaccacagcacattcctcatacctgttaa
acttgtgtgcgatgtctctaccgcgctgcttcatgttcctccccttggcaaagatatgcg
tgccattgcgggtccaggacatgacgtatcgctcaagtgggtgtaggtaggtagccaagc
gcagcccataccgcttattacggtattgaatgcacctggggtccttcaactccccatgat
acttgtcgtccttaagaaacatcttgatggctccatcggatgcagtcagggaatacttag
agagtgattctct
>final_contig059_311_Culex Iflavi-like virus 4 strain CIVL4-Sonoma, complete genome_virus
actaacgtttctaacataaattgagccccaagaccatcgctgtaatcaaggcatggaggg
tccgggaccccgaagaagagtaggacagtttatgttacctttgccgctccctctgcatcc
cccaaggccgtctccagaatcaaggaacggatagagtagggctctgggttgcgagaccac
acataaggaaggctgttggagtaagctcggaggacgagcaactaatagacggcgttctat
tagcactgtgtgtggaactagattatgcgacccgagtgcctgcgttgccaagaaaattat
caatagccccc
>final_contig060_304_Culex duttoni isolate 28S_1_Cx_duttoni_CF_S52 large subunit ribosomal RNA gene, partial sequence_no virus
atcactggactggcttggggttggggtccactgtgtgccggtcaggtccatgttgacggg
acgtccgcactgagctgacctttggacacctccgttattgttttggagatgtaccgcccc
agtcaaactccgcacctggcactgtccatgacttggagtatccagatgtctcgatgtcat
tagcgtactgtgtgaacgttgggcgaccggggccgtgccgcacgcgggcgggaccctact
tcagggcgccggagggttgcccccccgaacgcacccggttcggaccgcaccccccgaggg
agac
>final_contig061_300_Culex infantulus 28S ribosomal RNA gene, partial sequence_no virus
accgccccagtcaaactccgcacctggcactgtccatgacttggagtatccagatgtctc
gatgtcattagcgtactgtgtgaacgttgggcgaccggggccgtgccgcacgcgggcggg
accctacttcagagacgggtcccgaaggtacctcgattttatcgttgccgatcgacagtc
cgtcaccttggtgtaggtaggtgcaagcacccgagacggtgtacgcggaaatccatcacg
cgcccggctgcacaccacgcaccggtaagccccaggttgcgacgcaggccttccgaactg
>final_contig062_296_PREDICTED: Culex pipiens pallens trypsin-1-like (LOC120413573), mRNA_no virus
aatcggcggctacgacctccaggaatccatcgtcggagtactcgacatcgcagtgggcag
ccgtcagcacgtagttctcgttcagcagggaagctccgcaaaagtgcaacggagctcggt
ccaggtgaccgaagttccactggagtgacagctggtacgggaactcgtggggtgcggctt
cgtctcctccgacgatacgccgagcggatcgggaagaagcgagtgccaggctggccacta
cgaggaacgctaccgtcagttttgatgccatgttgttctatcgttcgatagtggaa
>final_contig063_296_Zymobacter palmae IAM14233 DNA, complete genome_no virus
cccaagagttcacatcgacggcggtgtttggcacctcgatgtcggctcatcacatcctgg
ggctgaagtcggtcccaagggtatggctgttcgccatttaaagtggtacgcgagctgggt
ttagaacgtcgtgagacagttcggtccctatctgccgtgggcgttggaagtttgagaaga
gctgctcctagtacgagaggaccggagtggacgaacctctggtgttccggttgtcacgcc
agtggcattgccgggtagctatgttcggacgggataaccgctgaaagcatctaagc
>final_contig064_294_PREDICTED: Culex pipiens pallens glycogen phosphorylase (LOC120417533), mRNA_no virus
tgggcatgccgagggtggccatcgagtcgaggaagcacgcggccaaccgacccagaccgc
cgtttccgagaccggcgtcctcctcgaggtcctccagctcctcgatgtccaggcccatct
ggtacatggcctcgtcgcaggacgtctggatgcccaggttgatcatggtgttttgcagcg
aacgacccatgtagtactccagcgagaggtagtacacgcgcttggggtccttctcgtagt
agtgctgctgggttcggatccagcgtgacaccaggtggtccttgacggtgtgcg
>final_contig065_293_Culex Iflavi-like virus 1 strain CIVL1/Sutter, complete genome_virus
aaatctgttgtgaaatagttatcatgtttcctaattacatcagccaaaaatgtccactct
gaggattcagggtttattccaacacacactccattgtaaatacgattgttcttaatgtgg
ttagtcaagctcaaagtgtaacggcgaagagctatagatccttctatattggacattgaa
aacaatcgtgttccaccttgagacaaaactttctcctccttacgtttttcatctttcaaa
caatcctgaaacacgttgaaagctggctctcctttttctcttagttgcatatt
>final_contig066_292_MAG: Culex narnavirus 1 isolate CMS001_034_ALCO genomic sequence_virus
atggtttcatcctccaggggcacagctatgcgcgcgccgcgcggaaccctctcgtactca
ggtacgggagtcgccagtgccaatttgagctctttcgcccgttcagcgagaccggctgcc
tccaaagaagcaaccgtctcgccacgtttaagaacggactgagcccaagcacggcgttcc
gacgcgagaagttgttcgcgcgcgcgattcagctgggcgttttgacgacgaggcatccac
ggatcctccagcaacgcagccttcttccgagccgcccacccatgcgaggtga
>final_contig067_291_PREDICTED: Culex pipiens pallens pyruvate kinase-like (LOC120424232), transcript variant X4, mRNA_no virus
taatgatccttcggctggttcaccgaccgaaaccttgctacgacttttacttcctctaaa
tcatcaagttcggtcaacttcagcgattcaaatgtaatccgggaaggactagcaaatgtt
caccttctccagctgcacgacgatctcgtaggcgatcgaggcaccggtatcgatcggagt
gggcgtcgtgttgaccagatcgttgaacaggttgcgatgccacagggcggcttccgcttc
cttgcacgtcttggccatggtcagcacgcactccagcgggtactcgccctt
>final_contig068_291_MAG: Wuhan Mosquito Virus 6 isolate CMS002_029d_WVAL hypothetical protein gene, complete cds_virus
ttgcaagataaagaaagtgctgtcccagacatacttcaacgctgctgccatgacaataaa
aagccctctccatgggacgttcgtgcacaggccagaccaaaaagtgagttgggaccctga
ccgaggagcctactcagtaattacagggaagtgggacatcagtgaagaggagatcattgt
gtcctgtatttcttcaaagagtggagaagatatgtgcaacgacaaaagcactgggctctt
cttcccgttcagcaggggaatcacgtgcctggagaacgcctgcttccagtt
>final_contig069_288_Palibythus magnificus 28S ribosomal RNA gene, partial sequence_no virus
agccacattgcttgtctttactctaccacaccatacacatattccacagtgctgtcctgc
gagacatttcggagggaaccagctactagatggttcgattggtctttcgcccctacaccc
agcttcagcgatcgatttgaacgtcagaatcgcacaagtacctccacccgcgtttccaca
ggcttcataccagccaggcatagttcaccgtctttcgggtcaaactcaactagctcaacg
ctgcccactcgctagctaagtttactccttggcccgtgtttcaagacg
>final_contig070_287_Culex sp. isolate CF_S48 small subunit ribosomal RNA, partial sequence_no virus
cttagtgtttaacacctcgtagttgggattgatgcttgtaacagtgtcatgaacgtggaa
ttcctagtagttggtagtcactaacgactaacgaatgcgtccctgttctttgtacacacc
gcccgtcgctactaccgatggattatttagtgaggtctttgaaggtgaacatttgctagt
ccttcccggattacatttgaatcgctgaagttgaccgaacttgatgatttagaggaagta
aaagtcgtagcaaggtttcggtcggtgaaccagccgaaggatcatta
>final_contig071_286_Plasmodium relictum 28S ribosomal RNA (PRELSG_0000120), partial rRNA_no virus
ttggctgtggtttcgctagatagtagatagggacagagggaatctcgttaatccattcat
gcgcgtcactaattagatgacgaggcatttggctaccttaagagagtcatagttactccc
gccgtttacccgcgcttgcttgaatttcttcacgttgacattcagagcactgggcagaaa
tcacattgtgtcaacacctgcggaggccatcacaatgctttgttttaattagacagtcgg
attccctcagccgtgccagttctgaattggctgttcattgttgact
>final_contig072_283_NA_NA
agtatcgagatactggatctctctcggcgcagcagcacacgcgggaagtggggtcctcct
tttccagagcggaaacgcaaatgggaaagcgggaccgaccggctccaaacaatcactagg
attgttcggccttgcgatccccaccccgcctcggggggcccccagcgatgggggagggcc
gaggaaccaaggcgccgccgattcgcctgagggagaagtccgaagtgcatcctcaggctg
tggcggtggcctactcttgcgttttccgttctggaaccccacc
>final_contig073_283_Culex Iflavi-like virus 1 strain CIVL1/Sutter, complete genome_virus
agctaagtgcacaataaagcatggaaaaattttgtttaaggattgctctaaatttctcca
acggagagcaattacagattggatagatagaacagggataattatgcaagtggataataa
aactgtatatgatgtggaaactagaattttgaatacaatggatcactcaacagctactaa
ttctcgaggaatagtgttttctaactgtggtagtgtggtttatgattatcagaaagctgg
tttgtgtggttctctgttgtgtgtggatagtgtgtttccaata
>final_contig074_282_MAG: Culex narnavirus 1 isolate CMS001_034_ALCO genomic sequence_virus
agcttccgctccgcaaccgcctttgtgctggctgagcgaacgttcagggtcgagacgcag
gagattccggaccgcgttcgaggtctgcccagggggtggaggtggcgccgtgtaagtcgt
ttcggcgaccctgcccttccacccctccttactcgagagcaccagcctggcttgaagggc
cagccgagccgcaatctcgaaggggcgcgcgaggtggtcggaatccgcatgtcggtagac
ctccctctccgcgcgctcattgctggctcggcatcctttgcc
>final_contig075_279_Amblyospora sp. isolate 1 small subunit ribosomal RNA gene, partial sequence_no virus
acaagctagttcatcgggctcaacctctcacacgttaccgaatttaatcagacagatcac
tccacgtgttaagaacggccatgcaccacgcgtaatgtcttctgccacatacatcttacg
actattacttgcccgggtaaggtttcccgcgttgagtcaaattaacccgcacactccact
ccttgtggtgtccttccgtcaatttcttcaagtttcaaacttgcgtccgtactatccccg
gagcccatacactagctttcgctcgcgcaatgcacttac
>final_contig076_278_PREDICTED: Culex quinquefasciatus glycerol-3-phosphate dehydrogenase, mitochondrial (LOC6035033), transcript variant X1, mRNA_no virus
ccggtagggcaccaggtgtctccaggggtttgtactttttcggttgaacggttggtagaa
ttccgttgcgaagtcgcgtgagcgcgtggagttttgccgtctttttgtgggtggaagttt
tgtgtgcgagagacgttcaacggtttagtgtgaacttcttggagataaccgatagaccat
ggcatcgcgactgagaagaattggcattacggctgctggcgtcgcgatcggtgccgctct
gtccacgtacgccctccgtgtcagcgatgtctcacccc
>final_contig077_278_PREDICTED: Culex quinquefasciatus guanine nucleotide-binding protein subunit beta-like protein (LOC6046047), mRNA_no virus
aacagaatccgtacgaacaaagaaacacggcgcacttcttagcgggccgacacggacacc
tgccagacgcggatgatgttgtccgagtagccggcgtacagcgtttgtccgtcggtggac
caggccagcgacagacactgcggcgggtcggccttcgacggcttcagctcctcgaccatg
gtcttgcacgccagatcccagatcttgatcgacggaccgtacgcgacgcacagccagtac
cggttcggcgagaagcagagcgcgttgatgacctcggt
>final_contig078_277_NA_NA
atcggacagtcccgtggtcgagatttctctcggcgcagccgcacatgcgggaagtggggt
cctcctttccagagcggaaacgcgaaggggaaggcgggaccaaccggctccgatacaacg
acgagcgttgcctggcctggcgatccccaccccgcctcggggggcctcccgtaagggagg
agggccgaggaaccggggtgccgccgattcgcctgagggagaagtccgaagtgcatcctc
aggctgtggcggttacccattcttgcgttttccgttc
>final_contig079_274_Wuhan Mosquito Virus 6 isolate WuMV6-2020 polymerase PB1 gene, partial cds_virus
ggcgatcggaaaccgaaggagaagagaagaaaaacaagatcagcgaaactgtggagtctc
tgttctgccatggaaagcacacgctccggatgcaggggacagaagacgcgaccaaatgga
atgaaacgctctcagcggctttgtttggaatggtgcacaagacgatgctggacgacccca
ctcgagtcaagtttgggctcccgaagatgacagagcaagaaaggatctacctccgcctgt
gcatggcttcccatttcatcctggcgataaagcg
>final_contig080_274_PREDICTED: Culex quinquefasciatus 40S ribosomal protein S18 (LOC6047090), mRNA_no virus
agccaccatcagcttcttcttggacacaccgacggtacgtccgcgacggccggtggtctt
ggtgtgctgaccgcgcacacgcaggccccagtagtgacgcagaccgcggtgggcacggat
cttcttcagtcgctccagatcctcacgcagcttcgagtccacgttcgaggacgtcagctg
ggagtacttgccgtcgatgatgtccttttgcctgttgaggaaccagtccgggattttgta
ctggcgcgggttggaaatgatcgtgacgatcttc
>final_contig081_271_PREDICTED: Culex pipiens pallens 2-oxoglutarate dehydrogenase complex component E1 (LOC120430316), transcript variant X4, mRNA_no virus
tggtgcgatccatgtcggcctcctcaaagcggtaggacgagtacagtaattcggtcggaa
ttttgtcgtccaggtccacgttactaatgccgagcgggtctagtttggcaatgttatgac
cacgaatctgatagctgcggatgatggcctgcacggcgagatggtcgtcgatcagtttgt
cgtcgatgcggccaccgatggcggcgccagcgccagccaccgccggcagcgaactgccca
ggtactgagatgcgggaacgctggcggcgct
>final_contig082_269_PREDICTED: Culex quinquefasciatus glycogen phosphorylase (LOC6036323), mRNA_no virus
tggttggtgtaggcacacgtgcgattgaccacgctccaggcctggtcccacgacagcttc
tcatcgtcaacaagaatacgcatcaactcggggatcgccagcgacgggtgagtgtcgttc
agctggatggcaaccttgttcgggaagtcgtcgaacgaggtgcgcacggcggcacgcgat
ccgagacggttcaggaggtccttcagggcgaccagagcttcagcgtccgccaggccaccg
gcgacggcggccaccttgcccttcggggc
>final_contig083_266_MAG: Culex Iflavi-like virus 4 isolate CMS001_046_ALCO genomic sequence_virus
tttggtagaccaaaaattggatggctcaaatatgactttgcatatgatagcgacagcttt
ggaaggtaatatggatgcatctgattatttgtctgttttaagagcaataaatatgacttg
ctctttatttaaatttgcaacccaagatgaaccagaagaaataaataacccgctcttgat
agatgggtgtgtgaaggagtatttaaagactgtgaatgtttctaactattattatccggt
cgatcaattgaatgtaaaaatcaata
>final_contig084_265_MAG: Wuhan Mosquito Virus 6 isolate CMS001_036_ALCO polymerase PA gene, complete cds_virus
acgatatggtgtgcatcctcctctgcaacttggaaactctcactccgctggacatgatca
aagagtacctagaggggcctcccccgaagaaacgtcggataggagaagaagaggaagctg
cctacgaatccaagacatcgagcggagggacaattccattaacgaatgaggaagcagagg
aagaaagagctgaggagacccaaacgagcgaggacatgcggcgctacttgttgatcgagg
ggatgccatctgaatctgagttgat
>final_contig085_263_MAG: Culex narnavirus 1 isolate CMS001_036_ALCO genomic sequence_virus
tggagacccaaacaagtgcgtccggaggataatttgagacccgaaggagactttgaacgt
ccagaaaagagtccattccgacctgctgagcgtccgaaacagattcgcccagaagataac
ctgagaccagaaggatcatttgaatcgcctgaaaagcttccgctccgcaaccgcctttgt
gctggctgagcgaacgttcagggtcgagacgcaggagattccggaccgcgttcgaggtct
gcccagggggtggaggtggcgcc
>final_contig086_262_Wuhan Mosquito Virus 6 isolate WuMV6-2020 polymerase PB1 gene, partial cds_virus
tggcgataaagcgagtcaccctcggaccgggtctgcaagggaggactgatgacttccacg
gtgaaataccttacgacacaaacgggctctcgatggtgaacagcaaaacgagagattggt
tcagccgcatcctgccgcttagggaggggaacaactacatacgagccagcccggggatgc
tgatggggatgcacaatgctttgagtacagtcgtggggttggtccctgttaacgcccttc
attcaacaagcattatgatgaa
>final_contig087_260_MAG: Tombusviridae sp. isolate MEMO030_NZ8O3 genomic sequence_virus
cgcatacgcctgataagcctgcagaaaccgccaaggctaaagtgcctcggctgaggtgcg
ggaactcctcccctagcagctggaacgagttcttcgttcctaccgctggtaagtgggaac
tcgatacagtccggttccctgggccacgtgccggtggcttcctcgggcccttgggccttt
ggggtggtgctggcgccttggttctcggcgctggtgccggcgccttggttcttggcgctg
gtttgggcctcactggtgag
>final_contig088_258_Zymobacter palmae strain B8_2LCO2 16S ribosomal RNA gene, partial sequence_no virus
agtgcgttagctgcgccactaaatcctcaagggatccaacggctagttgacatcgtttac
ggcgtggactaccagggtatctaatcctgtttgctacccacgctttcgcgcctcagcgtc
agtgtcagtccagaaggccgccttcgccactggtattcctccagatctctacgcatttca
ccgctacacctggaattctaccttcctctcctgcactcaagtctgccagttccaaatgct
gttcccaggttaagcccg
>final_contig089_255_MAG: Marma virus isolate CMS002_038a_COAV segment RNA2 genomic sequence_virus
ccccaacagcggggcgatactctagtcttgccgatttccaaactatctgcgagaaattct
tgctaagtttgaaaagccagggcattcgtttgtcggtaggctgcaatacttcgtaatacg
cgccagaggtactacttttggcaaccttaacttcaaaaagaagttcgcacctctggacta
caattcttccatcggcacttattccggtattgctcaaaggaccattcttgcgcttacggt
tacgccttttcttgg
>final_contig090_255_MAG: Culex Iflavi-like virus 4 isolate CMS001_046_ALCO genomic sequence_virus
tagtatcaccactcttccaattcagggtttcatgttgggacattatgatttagaatttaa
attgattgctcagggtgttcctcaacaagcgtgtttgttaatgttaggtcactgtccaaa
cccatatgggttatatgacaagtttgctactcagcaggggtggacagttgatggtgctgg
ggcagccaccagtgcaaattatcctgttaaacctgtatatgaaacgcacaaaacgtactc
gagtgtggaagcgtc
>final_contig091_255_MAG: Wuhan Mosquito Virus 6 isolate CMS001_043_ALCO hypothetical protein 3 gene, complete cds_virus
ccttaggtatgcttcttgatcacagaatctgatccctcctttcagcagtacgtttgtgat
cgtcatcagtagaaagtcgcggatcccaacccattgtgccttgcagtgcatctttccgtc
agaggaggcgttgcgatatgctaagataaggaactgcacagttttgactcgaactgaatt
ctcctcgtctgggtcgtgaagcctgatgcctgctaagaagtttccgatctccataaacgt
cttgattaagttgca
>final_contig092_254_PREDICTED: Culex pipiens pallens elongation factor 1-alpha (LOC120427560), mRNA_no virus
tcagcacgttgacggccttgatgacaccgacggcgacggtctgtctcatgtcacgcacgg
cgaaacgtccgagcggggggaactcctggaaggactccacgcacagcggcttggacggga
ccaggatgacgatggcggcatcgccggacttgatggacttggggttgtcctcggtggact
tgccggaacggcgatcgaccttctccttgatctcgttgaacttgcacgcaatgtgggcag
tgtggcaattagcg
>final_contig093_253_PREDICTED: Culex quinquefasciatus glycerol-3-phosphate dehydrogenase, mitochondrial (LOC6035033), transcript variant X1, mRNA_no virus
tgctcgtgcaacgcctccttcaccatccggtactgctcgatgtccagtcccatgatggcg
ttctgcaggtaccggacgcctccgtggatcagcttggtcgacttggacgaggttccgcta
gcaaagtcgtccgcctcgaccatggccgtcttgagaccacgtgtgaccgcgtccaacgca
cagccggcgcccgtggcaccccctccgatgatcagcacgtcgaactcctcgcccgactgc
agcgtcttgacct
>final_contig094_253_Uncultured bacterium clone G12DF95 16S ribosomal RNA gene, partial sequence_no virus
gttagctccggaagccacgcctcaagggcacaacctccaagtcgacatcgtttacggcgt
ggactaccagggtatctaatcctgtttgctacccacgctttcgcgcctcagcgtcagtgt
cagtccagaaggccgccttcgccactggtattcctccagatctctacgcatttcaccgct
acacctggaattctaccttcctctcctgcactcaagtctgccagttccaaatgctgttcc
caggttaagcccg
>final_contig095_252_MAG: Culex Iflavi-like virus 4 isolate CMS001_046_ALCO genomic sequence_virus
gcggggcgcgaagcggaactgtaggcaccatcaatttttgccaagtaagattgcaaacca
ccatccgccttgacctgtactttagcgcaaatcaaggacgtcaacacttgagctagggaa
gtccaggtctcgggtccctgtgtagtaaacgtttgagctctagtaaaaaataattccata
ggttggcttaatttcttccaatccttccattcaagtagtttcatctccatcataacgcaa
aatcctgcaaag
>final_contig096_251_Culex pipiens pallens putative chymotrypsin-like protein mRNA, complete cds_no virus
gggttatcaagcccagtctgtatcacatcttaagcatcctgacgcagctgttcctcgatc
cagtcgatgtagtgcgccactccggcgaacaccgtcggtcggtttggcactccacacggg
agcgaaccccaggacacgactccgacctgaaccacggcaccaccgtccaactgcttgacc
agcggaccaccggaatctccggaacagcccgagcgggaaccgtcggtgggtccggcacac
acgttgctctg
>final_contig097_251_PREDICTED: Culex quinquefasciatus guanine nucleotide-binding protein subunit beta-like protein (LOC6046047), mRNA_no virus
gtcaaatgtcactcgttgtgctcgagcgtgtgcagatgcttgccatcgttcagatcccac
aggaacgccttgcagtccttaccgccggacgtgcacagcgagccgtcgggcgagacggac
accgagttcaggtagccgttgtggccgagatggtcgatcttgagcttgcagttggccagg
ttccagaccttgacggtgcgatcccagccggcggacacgatgatcgggttggagtggttc
ggcgagaagcg
>final_contig098_249_Vittaforma corneae ATCC 50505 28S ribosomal RNA (VICG_02297), rRNA_no virus
cactgggcagaattcactaaccgcgacccagttagctatgtttttattaaacagtcagat
tccccgtgtatgtccagttctagcatgctagagccaataattatcccaaagttactcatc
tattttgccgatttcccttacgtgagtcttgttgagcactgggctcctaaccccctagtc
ctgatgcggttcggtacgagtgcccgccagctttttagcaggggcggcatgtcggtgcgt
ctctgcatg
>final_contig099_243_PREDICTED: Culex quinquefasciatus putative ATP synthase subunit f, mitochondrial (LOC6036738), mRNA_no virus
acacgcacaccatttgctgctgctgctgcggaatcgactcgaagtgaaaaatggctttcg
gagactatccggcggagtacaacccgaaggtgcacggaccgtacgatccggcccgcttct
acggcaagccggacaccccgttcggccaggtgaagctgggtgagttgggcgcttggtttg
gccgccgtgacaagaacccgcgggccgccgccggagccgtcagccgtgccttctggagat
ggt
>final_contig100_241_Zymobacter palmae IAM14233 DNA, complete genome_no virus
tttttttttttttttttgggaccttagctgacggtctgggttgtttcccttttcacgacg
gacgttagcacccgctgtgtgtctcccatgctgcactcaccggtattcggagtttgcctc
gggttggtaagtcgggatgaccccctagccgaaacagtgctctacccccggcggtgatac
atgaggcgctacctaaatagctttcgaggagaaccagctatctccgagtttgattagcct
t
>final_contig101_240_Oxnerella micra 28S ribosomal RNA gene, partial sequence_no virus
gggaacgggcttggaaacactagcggggaaagaagaccctgttgagcttgactctagagt
ggtcgagtttttgatgcggggtgatgtagcgtaggtgggagctttacggcgacaatgaaa
caccactgcacctgcgtgtcaatgactaacttggcaacttggggagtttggctggggcgg
cacagctgttagagcacaacacagctgtcctaaggtcctcgcaacacagacagaaactgt
>final_contig102_240_Microsporidium sp. 1199 partial ssu gene for small subunit ribosomal RNA, isolate 1199_no virus
gaaatgccaagaccccttgtggactcagcgaggcgaaagcggcggcccggtaagtgctcg
gtgatcaaggacgaagggtagaggatcgaaggtgattagataccgctgtagttctaccag
taaaagatgccgactatcctggcgtgcggcgcaggcggactccgtcgcgcggcgcatgct
gggaacagagaaatcgataagtgttcgggctctggggatagtatgctcgcaagagtgtaa
>final_contig103_239_Culex Iflavi-like virus 1 strain CIVL1/Sutter, complete genome_virus
ttcgatgcatatcagtggcagtgagagtttaaacaagggaataggagtaattttatacca
agaagattttgaagtgcagggagctagtttggttgatatgcccatggatgagctggttac
gtttggggcggaatgccaggtgcaatatgtaggaacagttgagccctccttagtagctta
tattcctagtaagtctactatagtacctagtgcaatcgctccatctatttcaagaaggg
>final_contig104_234_Culex pipiens quinquefasciatus isolate EQuin3 elongation factor-1 alpha (EF-1a) gene, partial cds_no virus
tcttgaaccagggcatcttggtggacggttccagcatgttgtcgccgtgccatccggaga
tgggcacgaaggcgacggcggccgggttgtaaccgatcttcttgatgtacgacgagactt
ccttcttgatttcctcgaagcgcgactcgttgtacggcggctcggtcgagtccatcttgt
tggcgccgacgatcagctgcttgacgccgagcgtgaaggcgagcagggcatgct
>final_contig105_234_Amblyospora californica small subunit ribosomal RNA gene_no virus
aatgcacttaagcaccacactgtaggcatcgtttactgcaaggaactacgtgggtctcta
atcctcttcgataatcctgctcacgcgcttgatcgtcagatcggttcctggtaatcgctt
tcgcctctgttgctccttggtaggtcatcgaatttcacctctcgctaccaaataacatta
ccacatccccgtctcaaggtctaggtacctgaaataacccgtactagaaaagcc
>final_contig106_233_Culex sp. isolate GF_S94 small subunit ribosomal RNA, partial sequence_no virus
aattaggttccgggggaagtatggtcgcaaagttgaaacttaaaggaattgacggaaggg
caccaccaggagtggagcctgcggcttaatttgacaacacgggaaaacttaccaggcccg
aacttgagcacgtccatcaccttgccggtcgcaatgtcgtgctggatcgcgtggttgagc
actactttggcccgaagggattcttcactggacttgacatgcagtcggcgttc
>final_contig107_232_PREDICTED: Culex quinquefasciatus glyceraldehyde-3-phosphate dehydrogenase 1 (LOC6037101), mRNA_no virus
actgaaacacacaagagctcaggcatctgggacgagttcgaagacactccaaaagaaaaa
caattctcagggcttgatgccactgatctgctaaaacatagacgttgcgtatcacacaca
ctgacaacaacctacaataaccaacaacacccacaacacctcaacgaaattgttatcctc
ctgtaggtacagttgcaaccaacgctctactttacacacactttaaaacagt
>final_contig108_230_Culex Iflavi-like virus 4 strain CIVL4/Fresno, complete genome_virus
gctcaaaaggatttcctatatttaaactgtctatagcattcttacttaagcattgaatca
aatattgatatttcttgaattggtttcgttgttctgccttcacataatctataaactcct
tggctacctcacccaaaaattcatgaaaagtcatcctcctagaagccaaagaatggggat
cagttacatcaagatatctcatacacaccaaatgtgaaaaatcatccaat
>final_contig109_230_NA_NA
acgtgtctccttcccgcaaagttgcactgcgtcttcgcgccacggggttcgtccggtatt
gacatcggacagtcccgtggtcgagatttctctcggcgcagccgcacacgcgggaagtgg
ggtcctccttttccagagcggaaacgcgaaggggaaggcgggaccaaccggctccgatac
aacgacgagcgttgcctggcctggcgatccccaccccgcctcggggggcc
>final_contig110_228_Culex pipiens pallens putative chymotrypsin-like protein mRNA, complete cds_no virus
cggagattccggtggtccgctggtcaagcagttggacggtggtgccgtggttcaggtcgg
agtcgtgtcctggggttcgctcccgtgtggagtgccaaaccgaccgacggtgttcgccgg
agtggcgcactacatcgactggatcgaggaacagctgcgtcaggatgcttaagatgtgat
acagattggacttgactaacaggacaagaatgaaaataaatcaaaatt
>final_contig111_227_NA_NA
tgatgacaacttccatgcccaccgccccactgtccagattcacccacttccttaaatgtg
tctccctgttaggcgctttatctcctgcgaggttcatccctcttcgcctgccctgcttac
cagagaaggcccactactgcgaatgttatgatcagctgacctgtgtccagctgtttggcg
tgttcggagttagacagtcatgtaactcaagcaagccacattgcttg
>final_contig112_227_MAG: Hubei mosquito virus 4 isolate CMS001_057_ALCO genomic sequence_virus
ctaagcaattgtttggtcatcatgtagttgatcagacaattgcccagcccagtgttttga
tcgcctgacattcgagtggcccttgtcgtgtacttagttccattcttagtcatgccctta
ttgcgaacctggagctctagcaagaattctaattcctccgagccatagcattggttatag
aaccaatgttcagcacgcagtagagactcattaacatggcaatcaat
>final_contig113_226_PREDICTED: Aedes albopictus choline-phosphate cytidylyltransferase B (LOC109414777), transcript variant X2, mRNA_no virus
ccggcagccacagcagtttgaacgactttggcgacgaagaggaggacggcgagagtccga
cggattcggtgctggactcgccaccgatgaagcgctcgaacctggcgcggtctggctcga
acttgcgcaaccaccagctgtcggaggaggacctgctgcgggagttgcgccgggaggccg
acggcgacgaggatgacgacgacgacgatgacggtctgactctggc
>final_contig114_225_NA_NA
gaggattacagcagcattaaacttcgaacgtggatgctcgtcggctttgggaaacaacga
ttgcaatggacaggataactgtttgaaatgcgacggtaaaaactgcaactcactgtccga
gcagaaactcaaagacaccaccaaatgccagcgatgcaactcggacgaacctgcttgtct
agctggaactgcggcgtctcaaccttgcaggtcggattccaaagg
>final_contig115_223_Wuhan Mosquito Virus 6 isolate WuMV6-2020 polymerase PB1 gene, partial cds_virus
tcctcaataatgtacaggaaagctcgcttgatgatgttgggagaagcgatggctcgtctc
tgcaggtgggatctttcagcgttcttgaggtacgtacagaaagatctggcaaatcccaag
aacgtgtggtatttctcatcgcctgctgcacgccgcgtccacttcgttttacgacggttc
actcctgcttcaacgactcgccctctcatccgaagcttcctag
>final_contig116_223_Zymobacter palmae IAM14233 DNA, complete genome_no virus
gccgccgtttaccggggcttcgatcaggagcttcggacgagtcctaacaccatcaattaa
ccttccggcaccgggcaggcgtcacaccctatacgtccgctcacgcgttagcagagtgct
gtgtttttaataaacagttgcagccacctggtatcttcgaccggttggggctctgagagc
aagtctcttcaccttacgccggcgcaccttctcccgaagttac
>final_contig117_222_MAG: Tombusviridae sp. isolate MEMO030_NZ8O3 genomic sequence_virus
gggtaaaccttcgggaaacgccaggggcccacagtggcagactgtgggccggaaacctcg
agctgccaaccccgaggcgcttctgcgccgaatccacgccctggagcaggccaacaggaa
tctgctgttccagctaggccgtgtgaacgccggggcaagcggctcaggctcgacctccag
gggttccacctctggcaggacgaatcccgcctcaccagtgag
>final_contig118_222_PREDICTED: Culex pipiens pallens elongation factor 1-alpha (LOC120427560), mRNA_no virus
tgcttatccagcacccaggcgtacttgaaggagcccttgcccatctcctgggcttccttc
tcgaacttctcgatcgtacgcttgtcgataccgccgcatttgtagatcagatggccggtg
gtggtcgacttgccggaatcgacgtgtccaatcacgacaatgttaatatgagtcttttcc
ttacccatcttgagtggttaaaaaaagagctgaacctagggt
>final_contig119_222_PREDICTED: Culex quinquefasciatus glycerol-3-phosphate dehydrogenase, mitochondrial (LOC6035033), transcript variant X1, mRNA_no virus
tgcaacaaacctacacggccaaacacatccgagcatcgtcctgttgaccgtcgtaataca
cgatcgcaccgcacagcttgtcaccccgcaacatcgggaacagctccaaggcgtcctccc
gcgacaggtaatacgacgtcttgacgttgcgatcgcccgctaccagatcgtacgccttga
tgccaacccaaaagtacggaatctgccaccatgtgtaaaccg
>final_contig120_221_MAG: Marma virus isolate CMS002_031a_COAV segment RNA2 genomic sequence_virus
gatctgcacaaatgcccacacccaacccggatggggacacttggcacacttagttaatat
cgagtgtctaacgatacgttggcaaacaaaaggacggaccacgacggtatagcttacgat
gaagactcgataggtgggggttcaatcggtcttttctcgtaagtctcagattgagcggac
agcgagctaccctcatccacctgatctatttttaagaattt
>final_contig121_220_MAG: Wuhan Mosquito Virus 6 isolate CMS001_036_ALCO polymerase PA gene, complete cds_virus
ccaagaaagaagtggctgcatgcatacacgagcgttcggaaagagcggtttctgactgta
agaaaacctctcccatgaagttggcagacagataggcggcattgtaagagaatgcgaggt
acgacgggtcctgcttcagaattgcattctgccgaacaaccagagtcgttccgttcgtac
aatccaccaggtttgccttgtggatgagggccaagaactt
>final_contig122_220_MAG: Marma virus isolate CMS002_032a_COAV segment RNA1 genomic sequence_virus
tattaaacctactattacagttacatagaaggctacaatggtataaacaatattcaatga
cattgtctcatacctgaaagcctgccagaactttgcagagccgatgacgtgtataattcc
ttgcactccttggtagaagtattgcgaggtcacaagcgccactgctcgagcaaatagcag
gaaaactgcagagaagctaaccataagcaccgatttcgtg
>final_contig123_218_NA_NA
tgctgggtcccccttttccttaacgagtaagtgtagttgtttttaaccggatgtacgtgg
ttatggaggtactcgtgagaagtcagtaggcaacttgcctacaagcaaaacatttaaagc
aaaacagagccgtagctcgactgagtcatctgatactcttcaatctgacggggtcttagg
aatttaactaccattctgagctctcttctcaaaattga
>final_contig124_217_MAG: Culex narnavirus 1 isolate CMS001_034_ALCO genomic sequence_virus
taaagaagccggttaccgcccagcacgccacccagcgagccatccaggtgctctacaagt
ggctggcgagctcctttgtccgctccgggcccgaatggacctgtaaacagataaaggagt
acgcgaactactgccgctcccgctcccttggcgacgaacgtaccgacgcgccgcgcggct
tccccgttaaaaggttcgaggcaggctttattaaggc
>final_contig125_214_Culex Iflavi-like virus 1 strain CIVL1/Sutter, complete genome_virus
aacataagtgtatagaagcgctgattcaagagttaatgggatcttatcatattgcgcata
acacagtatatagaacattttctggaagtccatctggggcgtgtattactgtggaaataa
acagttttgttcacttaatgtatgtcgtgatttgttggaacatagtatgcgatttgatgt
atgaaaaacggaatggggttaataagatcaaata
>final_contig126_212_PREDICTED: Culex pipiens pallens 60S ribosomal protein L10a (LOC120412343), mRNA_no virus
tgtagcgtaaatacaaaacggtttagtacagacgctgggcggctcccatcgaggacttga
tgtgcagcgagcgaacgttctgccagtgcttctttagcagcgaaaccaggaagttaaccg
acagatgcacgttctgggccagctcgtcggggctcatcttgacgtgtccgacggcgacgg
acagacacagcaccttcttcatctggaacttg
>final_contig127_212_PREDICTED: Culex pipiens pallens pyruvate kinase-like (LOC120424232), transcript variant X4, mRNA_no virus
caagggcgagtacccgctggagtgcgtgctgaccatggccaagacgtgcaaggaagcgga
agccgccctgtggcatcgcaacctgttcaacgatctggtcaacacgacgcccactccgat
cgataccggtgcctcgatcgcctacgagatcgtcgtgcagctggagaaggccaaggacac
gtgtagactggtgctgattgacggatcacccg
>final_contig128_212_PREDICTED: Culex pipiens pallens sodium/potassium-transporting ATPase subunit beta-2-like (LOC120413554), mRNA_no virus
cctgcgctcctggtcacatccggttccgattcggccctgcttccgtcgctcgacacaggt
ttcccgcaaacacgaatgtagccacacttcctagtggtgaacaaaagtaacaagatctac
ggctggcttccggagttctacgacgatgttgacgacctgcccgaggactccgaagtggtc
atatccggtcacgggcgaaccgaggatagtga
>final_contig129_211_Zymobacter palmae IAM14233 DNA, complete genome_no virus
ccttctcccgaagttacggtgccattttgcctagttccttcacccgagttctctcaagcg
ccttggtattctctacctgaccacctgtgtcggtttggggtacggtcacacagtacctga
agcttagaggtttttcctggaagcgtggcatcaatgacttcctgagtccgaggaatcagt
tcgtctcgtatctcgaccttaagcaagcgga
>final_contig130_210_Sergentomyia sp. ZOO/JFN/Ser/D3/007 28S ribosomal RNA gene, partial sequence_no virus
atagaaacacggaccaaggagacttccgctgcagcgaggctaaccgcgagacggggagcc
gagggagactggctagttgcagcggtaggacccgaaagatagtgaactatgcctgatcag
gttgaagtcaggggaaaccctgatggaggaccgaagcagttctgacgtgcaaatcgattg
tcagaattgggcataggggcgaaagaccaa
>final_contig131_210_NA_NA
aatgattgtgcgtaagcctgctgcagtgtggtggtaaggcagaaattgtaacgctcagca
ctgtacgaaacttccttctggaacaaacgctgatagtccaccaactgttgcaatggcacc
ttccgattggtcagatattgtctggcagcttccaaacatgctacagcctgatttttggtg
atgtccgggctgtttctcgaaaccatgttg
>final_contig132_209_PREDICTED: Culex quinquefasciatus cytochrome b-c1 complex subunit 9 (LOC6031503), mRNA_no virus
aaaaacctccccaaaatgaaggccctgaacaatctggtgctgagacggacctccacctac
tttgccggaatcgccctgagcgtgttcttcttcgagcgcggcttcgatctggccaccgac
agcttcttccggtcgtacaacaagggcaaactttgggacgacatcaaggacaagtacgag
aagtaaaagaacggttcaacttgaatttg
>final_contig133_209_PREDICTED: Culex pipiens pallens glycerol-3-phosphate dehydrogenase, mitochondrial (LOC120415396), transcript variant X1, mRNA_no virus
cattagaacaacggcgtcttccagttccccggaaattggaagactcacattagaaccatg
aaggcctttggtgatgcggaggtcagtggcgaggagctgcacgacattctgcgtgaaatt
gataccaacatgaacggtcaggttgagctggatgagtaccttcagatgatgtccgccatg
accgcgacctcccttcttgtggcctccct
>final_contig134_208_PREDICTED: Culex quinquefasciatus NADH dehydrogenase [ubiquinone] 1 beta subcomplex subunit 10 (LOC6036361), mRNA_no virus
tcttgagcacctcgtccatcgcttccgtcgtcgacggtcctgtgacttggttcagggaat
cggtcgtcgagccgaaccgcaagacctacccgtggtaccaccagaagttccgccgtgttc
cgaccatcgaccagtgctacacggacgatgcggtttgcttcttcgaggccaacaaccacc
accaccaccaccatcaccgtaacgaact
>final_contig135_208_PREDICTED: Culex quinquefasciatus glyceraldehyde-3-phosphate dehydrogenase 1 (LOC6037101), mRNA_no virus
tgatgaccttcttggcaccaccctccaagtgagcggacgccttgtcgatggtggtgaaca
caccggtcgactcaacaacgtactcggcaccagccttgccccatgggatggccttcgggt
cacgctcctggaagacctggatcttctggccgttcacaaccaggcaaccgtcctgggcgg
agacctcacccttgaagcgaccgtgggt
>final_contig136_207_Culex pseudovishnui isolate 28S_1_Cx_pseudovishnui_KH_S7 large subunit ribosomal RNA gene, partial sequence_no virus
tactagatggttcgattagtctttcgcccctatgcccaattctgacaatcgatttgcacg
tcagaactgcttcggtcctccatcagggtttcccctgacttcaacctgatcaggcatagt
tcaccatctttcgggtcacatcctgcacactcgcggtatgttatggcaccgagggccgaa
gatcgtcggactgtagaactctgaacc
>final_contig137_205_MAG: Wuhan Mosquito Virus 6 isolate CMS001_028_ALCO nucleoprotein gene, complete cds_virus
cggatgaacatctaatcaattccgatgaactcattcctcaggatcaccgggttcgggtcg
tcaatgaattcctctccgttcacaggttcatgagggaagcggaaccagttagtcgtaccg
tacgatagcttctttgcaacttccagctccgtgaggattctcgctttgtggtgcgccaac
ttagctcttgcaacggcgaacgcat
>final_contig138_205_NA_NA
aagatgaatgactttgcttgacaagctgtttgagggtacgttcaggctataaatagtgtt
ggacgtgcggtggctgctgcagttgcgatggttcgaaccccggaccgttgaacaaacgca
gcttcgtacgttcagatgtcgattttcgagagggatcttgaatacaaatagtaccggtgg
gaaaaatcattcgactaccttttta
>final_contig139_204_PREDICTED: Culex pipiens pallens TRPL translocation defect protein 14 (LOC120418851), transcript variant X2, mRNA_no virus
cttcgcgacaaccggtacaatcacatcctgcacatggtgtcggcggccaacggagccgag
gcgttctactccaccgaggaccacgcgtgccgctcggagggtgtcgacctggcgcgagag
ttggactacaagtctgccgcggcctggattggtcatccgtactttgacgtgatagacaac
tcgacagatttcgaaaacaaggtc
>final_contig140_203_MAG: Wuhan Mosquito Virus 6 isolate CMS002_029e_WVAL sequence_virus
gatgaggcccaagaatttcccaccgtaggatgcaacttttgatctttcgatggtgatgaa
aggaattctgtcagttgcctgtttagcatggaaagggccccgaatgcaaatcccggtcat
tcgtctgagcttcttcccctcgtcgtcagagccaactgaataaagagggaatatcgctat
gcggttgtgtgcacccttttgtg
>final_contig141_203_NA_NA
accgtgaggtctcccatgaggtcgcgcttgccgaggtacacggttaccttcccatttaac
ggccgctaaacgaaatcgagttttccatagcagatatctttttagctgaagacgtgcctt
tagaaatgattccttactcacgaccagtgtaaacccgaactggagggctaaaccattaga
tcttatgcaggggcagaccaccc
>final_contig142_203_MAG: Wuhan Mosquito Virus 6 isolate CMS001_038_ALCO polymerase PB2 gene, complete cds_virus
tctgatgtaaaattggaagcttcgtcacaaatagctggtctagttgaagccggagactgt
caagaaagcctttgtcaatggtttcccagttcacgactgtgtttggaaagagggcagcga
tcaaggtgggcacccgcagaggcaacggtatgtcgatgataactttgttcatgcacactg
cctctctcctccctccattcggg
>final_contig143_202_MAG: Marma virus isolate CMS002_029a_WVAL segment RNA1 genomic sequence_virus
aggctgagacctccatttttgaatcaggacagggtgattacgcttgttgcagagatccag
ttagtataactcaaaaagtaggtttggctaaaggtaagttagcaagcgtcgccgtttcta
aaggagcaggctatacggtaaatatcgtggcccgcggtaagcgaaccattggctttctag
agacacatccccaatttgggtt
>final_contig144_202_PREDICTED: Culex pipiens pallens calreticulin (LOC120427249), mRNA_no virus
gaagattcgttcctgcctgatctgcgtgctgttctcgtcttccttctcatcgaaatcgtc
ttcttcgttccgggaccgcaaatgtccgggccgaacatgaccaggtacggagtgtctccg
tgcagatccttctggtcaacgctgcagtcgaagaccttcaagtagccaccgccgcaatcg
atgttctgctcgtgcttgaccg
>final_contig145_200_Culex sp. isolate 28S_1_Cx_sp.3_MG_S63 large subunit ribosomal RNA gene, partial sequence_no virus
ctgtaatggatcgcaacgtcctcgtgaggcaggaggtaagtgccagccgcaggtgaatat
ctccgccgcggataatcgagttcaacgggcttgagccaggcacttcaacgcacaccacca
gaccctcctactcgctggcgtctcaaagcgcggacggagctagggcccgccgcgccactt
gtacgccagcgttccagtat
