# Supplementary material for: Virome profiling of Culex tarsalis through small RNA-seq: A challenge of suboptimal samples
Source: PLoS Negl Trop Dis. 2025 Nov 3;19(11):e0013611. doi: 10.1371/journal.pntd.0013611 (PMC12591400; doi:10.1371/journal.pntd.0013611)
Supplement: S2 Data — (ZIP) [file pntd.0013611.s002.zip › Supplementary Data 2/KWNR_S148_L002_R1_001_renamed.fasta]

>KWNR_contig001_215_PREDICTED: Culex pipiens pallens trypsin-1-like (LOC120413573), mRNA_no virus
acgaattcccgtaccagctgtcactccagtggaactttggtcacctggaccgagctccgt
tgcacttttgcggcgcttccctgctgaacgagaactacgtgctgacggctgcccactgcg
atgtcgagtactccgacgatggattcctggaggtcgtagccgctgatcacaacgtggaag
cgcacgagggcccggaacagcgtcgccgagcggtg
>KWNR_contig002_338_PREDICTED: Culex quinquefasciatus trypsin-1 (LOC6031739), mRNA_no virus
gactttgattttttttcatccttgtccggaaatcaagcccaatctgtatcacatcttaag
catcctgacgcagctgttcctcgatccagtcgatgtagtgcgccactccggcgaacaccg
tcggccggtttggcactccacacgggagcgaaccccaggacacgactccgacctgaacca
cggcaccaccgtccaactgcttgaccagcggaccaccggaatctccggaacagcccgagc
gggaaccgtcggtgggtccggcacacacgttgctctgttccagtatggatgtaaagtccc
aaagccggtaacaggtgttgaagtttaccaggggcagg
>KWNR_contig003_255_NA_NA
gacatcgccctgatcaagctgagcgagtcgatcgagtacgacgagctgaaccaaccgatc
gccctgtacgagggtgaggacctggccaaggactccgaggtcgtcatctccggccacggt
cgaaccgaggacagtgacttttccgagctgctcaaggtcaaccggatgttggtggacgac
gcggcgtcttgcggaaagaaccgcgagggactcatgtgcactaaccaagtggtcgggaac
ggagtctgtttcgga
>KWNR_contig004_244_PREDICTED: Culex pipiens pallens ATP synthase subunit beta, mitochondrial (LOC120418437), mRNA_no virus
cagcacagtggtggcgtccaagtgagcgaaggtcgtggccggagcgggatcggtcaaatc
gtcagccggcacgtagatggcctgcaccgaagtgatggaacccttcttggtcgtggtgat
gcgctcctgcatggtacccatgtccgtggccagggttggctggtaaccgacagcggacgg
gatacgacccagcagggcagacacctccgaaccggcctgggtgaagcggaaaatgttgtc
aatg
>KWNR_contig005_216_PREDICTED: Culex quinquefasciatus glyceraldehyde-3-phosphate dehydrogenase 1 (LOC6037101), mRNA_no virus
cttgttttaaagtgtgtgtaaagtagagcgttggttgcaactgtacctacaggaggataa
caatttcgttgaggtgttgtgggtgttgttggttattgtaggttgttgtcagtgtgtgtg
tgtgatacgcaacgtctatgttttagcagatcagtggcatcaagccctgagaattgtttt
tttgtttgtttgttttgctctatactttttagcaat
