# Supplementary material for: Virome profiling of Culex tarsalis through small RNA-seq: A challenge of suboptimal samples
Source: PLoS Negl Trop Dis. 2025 Nov 3;19(11):e0013611. doi: 10.1371/journal.pntd.0013611 (PMC12591400; doi:10.1371/journal.pntd.0013611)
Supplement: S2 Data — (ZIP) [file pntd.0013611.s002.zip › Supplementary Data 2/P14_S10_L002_R1_001_renamed.fasta]

>P14_contig001_347_NA_NA
agttggccactccaacctggcgtccttcgtacaccgccggaccaccggaatctccgaaac
agactccgttcccgaccacttggttagtgcacatgagtccctcgcggttctttccgcaag
acgccgcgtcgtccaccaacatccggttgaccttgagcagctcggagaagtcactatcct
cggttcgcccgtggccggagacgacaacttcggtgtccttggccaggtcctcaccctcgt
acagggcaatcggttggttcagctcgtcgtactcgatcgactcgctcagcttgatcaggg
cgatgtcgttctggaagttggcgtacgattcgtgcgcgaagatcgct
>P14_contig002_341_PREDICTED: Culex quinquefasciatus ATP synthase subunit beta, mitochondrial (LOC6038107), mRNA_no virus
ccgcttcacccaggccggttcggaggtgtctgccctgctgggtcgtatcccgtccgctgt
cggttaccagccaaccctggccacggacatgggtaccatgcaggagcgcatcaccacgac
caagaagggttccatcacttcggtgcaggccatctacgtgccggctgacgatttgaccga
tcccgctccggccacgaccttcgctcacttggacgccaccactgtgctgtcgcgtgccat
tgccgagctgggcatctacccggccgtggatcccctcgattcgacctcccgtatcatgga
ccccaacatcatcggtgccgagcactacaaatactaagata
>P14_contig003_224_PREDICTED: Culex quinquefasciatus glyceraldehyde-3-phosphate dehydrogenase 1 (LOC6037101), mRNA_no virus
accgttgacggtccgtccggcaagctgtggcgcgacggtcgtggtgctgcccagaacatc
atccctgccgctaccggtgccgccaaggccgtcggcaaggtcattccagccctgaacggc
aagctgaccggcatggccttccgtgtgccaaccccgaacgtgtccgtcgtcgatctgacc
tgccgtctgtccaagccagccacctacgaccagatcaagcagaa
>P14_contig004_221_PREDICTED: Culex pipiens pallens trypsin-1-like (LOC120413573), mRNA_no virus
ggcgctgttccgggccttcgtgcgcttccacgttgtgatcggcggctacgacctccagga
atccatcgtcggagtactcgacatcgcagtgggcagccgtcagcacgtagttctcgttca
gcagggaagctccgcaaaagtgcaacggagctcggtccaggtgaccaaagttccactgga
gtgacagctggtacgggaactcgtggggtgcggcttcgtct
