# Supplementary material for: Virome profiling of Culex tarsalis through small RNA-seq: A challenge of suboptimal samples
Source: PLoS Negl Trop Dis. 2025 Nov 3;19(11):e0013611. doi: 10.1371/journal.pntd.0013611 (PMC12591400; doi:10.1371/journal.pntd.0013611)
Supplement: S2 Data — (ZIP) [file pntd.0013611.s002.zip › Supplementary Data 2/P15_S15_L002_R1_001_renamed.fasta]

>P15_contig001_232_Zymobacter sp. strain 14_Tf_h_17 16S ribosomal RNA gene, partial sequence_no virus
tgtggaaacgcacgctaataccgcatacgtcctacgggagaaaggaggggatcttcggac
ctttcgctatcggatgagcccatgttggattagctagttggtgaggtaatggctcaccaa
ggcgacgatccctagctggtctgagaggatgatcagccacactgggactgagacacggcc
cagactcctacgggaggcagcagtggggaatattggacaatgggcgaaagcc
>P15_contig002_314_Culex Iflavi-like virus 4 strain CIVL4-Sonoma, complete genome_virus
actaacgtttctaacataaattgagccccaagaccatcgctgtaatcaaggcatggaggg
tccgggaccccgaagaagagtaggacagtttatgttacctttgccgctccctctgcatcc
cccaaggccgtctccagaatcaaggaacggatagagtagggctctgggttgcgagaccac
acataaggaaggctgttggagtaagctcggaggacgagcaactaatagacggcgttctat
tagcactgtgtgtggaactagattatgcgacccgagtgcctgcgttgccaagaaaattat
caatagcccggggc
>P15_contig003_299_Zymobacter palmae 23S rRNA gene, strain DSM 10491_no virus
taccgcccaagagttcacatcgacggcggtgtttggcacctcgatgtcggctcatcacat
cctggggctgaagtcggtcccaagggtatggctgttcgccatttaaagtggtacgcgagc
tgggtttagaacgtcgtgagacagttcggtccctatctgccgtgggcgttggaagtttga
gaagagctgctcctagtacgagaggaccggagtggacgaacctctggtgttccggttgtc
acgccagtggcattgccgggtagctatgttcggacgggataaccgctgaaagcatctaa
>P15_contig004_295_Zymobacter palmae IAM14233 DNA, complete genome_no virus
gtttttaataaacagttgcagccacctggtatcttcgaccggttggggctctgagagcaa
gtctcttcaccttacgccggcgcaccttctcccgaagttacggtgccattttgcctagtt
ccttcacccgagttctctcaagcgccttggtattctctacctgaccacctgtgtcggttt
ggggtacggtcacacagtacctgaagcttagaggtttttcctggaagcgtggcatcaatg
acttcctgagtccgaggaatcagttcgtctcgtatctcgaccttaagcaagcgga
>P15_contig005_258_Zymobacter sp. strain 14_Tf_h_17 16S ribosomal RNA gene, partial sequence_no virus
cgggcttaacctgggaacagcatttggaactggcagacttgagtgcaggagaggaaggta
gaattccaggtgtagcggtgaaatgcgtagagatctggaggaataccagtggcgaaggcg
gccttctggactgacactgacgctgaggcgcgaaagcgtgggtagcaaacaggattagat
accctggtagtccacgccgtaaacgatgtcaactagccgttggatcccttgaggatttag
tggcgcagctaacgcact
>P15_contig006_225_Zymobacter palmae 23S rRNA gene, strain DSM 10491_no virus
cgatctgggagatagctggttctcctcgaaagctatttaggtagcgcctcatgtatcacc
gccgggggtagagcactgtttcggctagggggtcatcccgacttaccaacccgaggcaaa
ctccgaataccggtgagtgcagcatgggagacacacagcgggtgctaacgtccgtcgtga
aaagggaaacaacccagaccgtcagctaaggtcccaaaatcctgg
>P15_contig007_211_Culex Iflavi-like virus 4 strain CIVL4-Sonoma, complete genome_virus
aaaccattcatagagtctaatagccaggagtgaaagacaacgccagaatggttaggaaac
ggagtagtagaaagggcgccggctccagggcgcctgttggggtgatgacagtcccggtgg
cagtgaggcctaacttctcagtaccaattgagttcagcttcactagcagtggtaccgtca
cgctcccgcctgccctcgcaaacgtgccgtg
