# Supplementary material for: Virome profiling of Culex tarsalis through small RNA-seq: A challenge of suboptimal samples
Source: PLoS Negl Trop Dis. 2025 Nov 3;19(11):e0013611. doi: 10.1371/journal.pntd.0013611 (PMC12591400; doi:10.1371/journal.pntd.0013611)
Supplement: S2 Data — (ZIP) [file pntd.0013611.s002.zip › Supplementary Data 2/P17_S17_L002_R1_001_renamed.fasta]

>P17_contig001_449_Culex Iflavi-like virus 4 strain CIVL4-Sonoma, complete genome_virus
gtttccctggttgtatcgtaccgtgagatacatgtcgcgagttccggaacagcacttgct
gaattccaccacccactgggatggctcttgactcgcagctcaccgcctgcgtaccacctc
cttccaattgggtggtgaatagtcggataagaactgatccgactgctgtccctacgaggg
tacactggactgtgcagacgcgccacggcacgtttgcgagggcaggcgggagcgtgacgg
taccactgctagtgaagctgaactcaatcggtactgagaaattaggcctcactgccaccg
ggactgtcatcaccccaacaggcgccctggagccggcgccctttctactactccgtttcc
taaccattctggcgttgtctttcactcctggctattagactctatgaatggttcctacac
ttctgacttatggctttattgtcctgata
>P17_contig002_307_Culex Iflavi-like virus 4 strain CIVL4-Sonoma, complete genome_virus
ggggctattgataattttcttggcaacgcaggcactcgggtcgcataatctagttccaca
cacagtgctaatagaacgccgtctattagttgctcgtcctccgagcttactccaacagcc
ttccttatgtgtggtctcgcaacccagagccctactctatccgttccttgattctggaga
cggccttgggggatgcagagggagcggcaaaggtaacataaactgtcctactcttcttcg
gggtcccggaccctccatgccttgattacagcgatggtcttggggctcaatttatgttag
aaacgtt
>P17_contig003_259_MAG: Hubei mosquito virus 4 isolate CMS001_049_ALCO genomic sequence_virus
accgttgttagtggtatggatgagtgccacacagttggtgccctgctgttgaggtacgga
cacgaactggaattggtactgaacgagaacgttgttggacgacaggacgtaaaggcgata
cgtctgttcaacggcagctggcgtgtcatcgcgcagcactacacgccaagagcggtagag
actgcctgagtcgtagctgtaagcacctccattggtaagcaaagacccgccgaatgggaa
agctaccggagggtaagat
