# Supplementary material for: Virome profiling of Culex tarsalis through small RNA-seq: A challenge of suboptimal samples
Source: PLoS Negl Trop Dis. 2025 Nov 3;19(11):e0013611. doi: 10.1371/journal.pntd.0013611 (PMC12591400; doi:10.1371/journal.pntd.0013611)
Supplement: S2 Data — (ZIP) [file pntd.0013611.s002.zip › Supplementary Data 2/P1_S45_L002_R1_001_renamed.fasta]

>P1_contig001_209_MAG: Hubei mosquito virus 4 isolate CMS002_028a_WVAL genomic sequence_virus
ggagagtgattctctggctgatataaggagcttcttcttgcttggtatggcatgttcaat
gaccatatcctcactccaggggtgcataggtttcacacggcgtctaacccacttagttag
atcgcccttgaacgtgtaccttgcaccatcgtcgagctggtgacggttcttcaatgcgag
aacttcgttacatacacatgaaaggtgtg
>P1_contig002_208_MAG: Culex Iflavi-like virus 4 isolate CMS001_046_ALCO genomic sequence_virus
aatgaaatcgataggggtacgtctgctgcatttggagctgttgcattgtacacttgtatg
ggtggagttcaacaacttatacgtattaatagatcagcagaaatgagttctgaaattgtt
caggagtctgtgcaagtagttagagaaactacagaggagttagcggctaatgcgatgtct
gagattaaaaacatgattgaccaattgt
>P1_contig003_248_PREDICTED: Culex pipiens pallens trypsin-1-like (LOC120413573), mRNA_no virus
ccgatccgctcggcgtatcgtcggaggagacgaagccgcaccccacgagttcccgtacca
gctgtcactccagtggaactttggtcacctggaccgagctccgttgcacttttgcggagc
ttccctgctgaacgagaactacgtgctgacggctgcccactgcgatgtcgagtactccga
cgatggattcctggaggtcgtagccgccgatcacaacgtggaagcgcacgaaggcccgga
acagcgtc
>P1_contig004_229_MAG: Culex Iflavi-like virus 4 isolate CMS002_039a_COAV genomic sequence_virus
gcgggtgaacgaccccaaaatagctggaccactattgcagacatgtgttaaagttattga
aaaagctaactctgttcaatatttgttgcaatgtgatatagtgaaacaggaaccctttat
actttggttagaaggtgaatcgaagattggtaaatctttttgtgtgtataaaataattgg
gcacatttttaaagaagcagggtactctttgaatacaactgattatatt
>P1_contig005_308_Culex Iflavi-like virus 1 strain CIVL1/Sutter, complete genome_virus
ttgtgtgaacatatgtattgtgcggaaatggactggttgactgtggaagaatgtgttaaa
tggatacataagtcgagtgtggaatcggatgagagtcgtacaagagagaattgtgtgcag
agcttgcgattagcctggggacatggagaacaagtgtatacaaaatggcaaaacataatg
aacgcgttgttgatgggaatacgtgtgagagggatccatacaacttggatggaacttgcg
agagagatgtacccagatttgtgtgtgagtttttgctgaacttaaaaataattaataaga
gtaggact
>P1_contig006_978_MAG: Hubei mosquito virus 4 isolate CMS001_049_ALCO genomic sequence_virus
cacttttcagcgcatcaagtattcgaagctcgttttcaagctagtgtccgagtccggcac
caatgtcaccggtggaatcgccgcagccttctataaggatgcgtattcccaggtggtcga
tggtgacgcggggctcacgaacctcatgacacaggctggagctaaagccaccaaagcgtg
gcaagaacttgtaatttccactaactccccggaacaattctatgttacgcctggttccga
cctccgtctttatagcccaggaaaattcgtcgtcatgacgagtgggcctgttgacaaaga
ctctccactgtcactgtactgtgattggactgtggagctgtccaaaccggggcgcaatgc
cccccaaaagcaggttgaacagccagttgtaacctgctcctatattctgtcaggggtaaa
ctcccaagacaagctgcatggccgtaactggaatcccagtacggatacagaaacggttct
tcaggaccctgatgatctgtttcatagtctcggcaatgtcgagaacactgacttctcctc
ggctaaattctatcggctgccacatccaatggcaatcgatcaaacagatgctgagaatga
ccattacgttctggtcgtcagattcatgcagcttgtacttgaagatggcaagctagtggg
gcgcctctgccaccgtccgtccatcaaggcggatgagatcaaatgggccacagctgtgga
catggttctcatgcagggcgatatactagagcctgtgaacccgctcgaatttgcaggtaa
tgcattgggcgagtttttcgtgactgcccgaagttcgacctttgcgccgggacgctctta
catttcgaagagcatctcgagaatgcggtcggctcaatcgggcgaaacatcgacgggctt
ggaagccatcttcaagaagttcaatcttcagtagagcacgtctcagacacaattaggaat
gcgggcccctatttgggg
>P1_contig007_860_MAG: Culex Iflavi-like virus 4 isolate CMS001_046_ALCO genomic sequence_virus
attaattttaaccaaatcctctataatacgccaacttttaattaaaccagcttccgtaac
tgagatgttaactgtttccaaaggcataaatctagacattattccagcactatcttctgt
aaaatcgtacactttttccgtggaactcagacttaataaatctttaggcaagggggttat
aattgattcttccactgactccgcggctcctactatagtaacattttctgatgttgtagt
aacgcctttactctcatccaaggacgctgcaatttcatttggctgatcagaatctaatcc
ttggcaagaccaagttccttcttcagaaaatccagcgtaatatcttctatggctcttttc
cttcattgctttctcacgagcttctctggcatcaatcttctcttttgtttgtctcattat
cgtcagaacagtgcctaaaggttgattcataatcttgtccactaaaaacactcccacatc
gtctccaattttgtatccgtcttcgtaaggaccgaatctactgtgccacactttatctct
cttcacatcttcatgcaaatctctaattacgtaagacactgcattgttcaatccgccaca
atacacttgacgacacaaagcctccaacattggtgagtcatatttccgcaattgtctcaa
caggcggccgtgaattatgaggcgctcaacagtccaatcttcatactgatcttgatattc
caatttgtaatctcggagtagggattcccgttggttatctgttagaagttgaaatttagc
attaacatcttgtatttccggggtatcctcttccaccttcttatttccttcctctccaaa
taccaagttattattactca
>P1_contig008_565_MAG: Hubei mosquito virus 4 isolate CMS001_047_ALCO genomic sequence_virus
gatcagacaattgcttagcaagttagggattgggtacgatctgtacatcgacggcgacga
ttttctgatcttcattgagaaaagacacgtcccactgattgacccaagcgcctactcact
cttcggcatgtctacgaagctggagagtgtggcctacacccttgaacacgttgacttctg
ccagtgcagacccgtgtttgatggtgttgggcacactatggtgcgcaatcccgagagaat
gctggcacggctaccttggatagtaggaccaattgaggatagccgcgcccaggacatcgt
gttctctacaggacagtgtgagatcgcccagggcttaggcctgcccattggccagttcat
cggccagcgaatgtgcgagcggggtggaaagatggttcgcatcagacatcgggcgtggtt
ggagaaaatgaaacctggaaaacttcaacctatagagcccatgggtggtgttcgtgagag
ctatgaaagagcttggggactgtcaatcgctgaccaactgctgattgaacagaccggtct
ggtagagcccgaggagcatttcgcg
>P1_contig009_526_MAG: Hubei mosquito virus 4 isolate CMS002_028e_WVAL genomic sequence_virus
aaaggggggggtgaaaacccagcacgataggctgatcccaataaaattttgattcaatgc
actctaggccccctaagttatttcctagccagtgcttaagttctccacaacacccaccta
ccgttgttggtggtatggatgagtgccacacagttggtgccctgctgttgaggtacggac
acgaactggaattggtactgaacgaggacgttgttggacgacaggacgtgtaggcgatac
gtctgttcaatggcagccggtgtgtcatcgcgcagcactacgcgccaagagcggtagaga
ctgcctgagtcgtagctgtaagcacctccattggtaagtagagaccctccgaatgggaaa
gctaccggagggtaggatcccttatcgagtaaactggaaagcagtttattggtctctcta
acgttggtggtgacttcatacagcccggcgaagaccgcgttgtaaacgcgattcagtgac
tgaaccagagtggtgtcactggatgttaaggcggcaacaatagaat
>P1_contig010_480_Culex Iflavi-like virus 4 strain CIVL4/Fresno, complete genome_virus
tgtgtgttaactccacccaactaataccaacaattacagctgaatccgggccctctccat
ttgtgaaattcattcgcggtctgggaattgtagttacttgcgatactgaatcaaccggtt
tgtccttatttttgattttcttattattgtacccagttaatccctcaatagaatctataa
ctccaacagcagtcatcataccggatttcactcctccaagaaccgacatagctggacctt
gcactctgtatttagacctaattgcttgacgcttcttttctgtctctggatcttgtgaga
cctttagggagtcccaatctttaaaatcatgtggtactacatacaaatgactgtaacgtg
cttcagctgtcttctctttaactggttcagtcattgcccctagtttcgcctgtacaaatc
taaataatattctgatatcaaagttagaacttgttcccgtacctactagaacaggtgtta
>P1_contig011_424_PREDICTED: Culex pipiens pallens serine protease SP24D-like (LOC120420699), mRNA_no virus
ccctaccaggtggcactgttcgaggctggggactttcactgcggaggatcgatcatcgac
aatcggtggatcctgacggcggcgcactgcgttctcgagagtaatggatctatcaccccg
aacctcaccgtgctagccggaagtcagcacctgctcgagggtggtcgtcactacaagccg
gaaacgatctacgcgcacgaatcgtacgccaacttccagaacgacatcgccctgatcaag
ctgagcgagtcgatcgagtacgacgagctgaaccaaccgatcgccctgtacgagggtgag
gacctggccaaggactccgaggtggtcatctccggccacggtcgaaccgaggatcgtgac
ttctccgagctgctcaaggtcaaccggatgttggtggacgacgcggcgtcttgcggaaag
aacc
>P1_contig012_422_MAG: Culex Iflavi-like virus 4 isolate CMS001_002_ALCO genomic sequence_virus
gacagcagtcgaaacaatcatagatttcaaggacttccacccatttagggttaggtcctt
aagctgaaaacccgattcgccttgtgttctaaaaacttgagggtcattggttctttctat
tggttgttcattttcatattctagcatcaatttgtcatactcagtctgtttttctgcgga
aacttcctcttcattttccaaaatggctttcacctcttcttctatatttctgaaattctc
ctcatcacctatctgctgatcagccacttcaacatcattaccttgtgttacaaactttgt
caaatcaactcttcgatcatcatctacatttatccaaccatgaatatttgggaaacccgg
atgacccaaaaatcctccaagttcaaaatcatcgcccatgttcaacaaaattgaaatctt
gc
>P1_contig013_306_MAG: Wuhan Mosquito Virus 6 isolate CMS001_028_ALCO hypothetical protein gene, complete cds_virus
aagtcaaattgtgtcttttcctacagaagaatatcagcggtatccaggtcaaaaggattt
actacaagctcaagccacaaagccttcacttccaaagacggaagagccccagagatctgg
aagataagtctattcacctcttcagagtccgtcttggtcacgcagtcttttgattccaaa
ttgtctagcagctgtcgtagctcgttgcaaggaagagagatgttgtagttgctccccggc
tttcctctgtaataagagtctgtaagtttctgtagatttccaagcagcttgaacttcaga
gggaaa
>P1_contig014_283_Culex Iflavi-like virus 1 strain CIVL1/Sutter, complete genome_virus
tattggaaacacactatcaacacataacagagaaccacacaaaccagctttctgataatc
ataaaccacactaccacagttagaaaacactattcctcgagaattagtagctgttgagtg
atccattgtattcaaaattctagtttccacatcatatacagttttattatccacttgcat
aattatccctgttctatctatccaatctgtaattgctctccgttggagaaatttagagca
atccttaaacaaaatttttccatgctttattgtgcacttagct
>P1_contig015_283_MAG: Wuhan Mosquito Virus 6 isolate CMS002_029c_WVAL nucleoprotein gene, complete cds_virus
ccccaatttcaggggctttcagtgtcgagttcccaggaactgccttgccaccatctgctc
cgcgggcgatgtttgacctccagctcttgaaatcagcgttagctgtgatgagggtcctca
gcatggcgtgacagaaagaggccttgtgcacctgctttgcaacgccaaatgcagcaatat
ccagtatgcttgtgattacttctttgtactgctgtttcgaccctgccagcttcttggcca
gagcgttgatacccgggaccagcttcatttgcgtttgaaccgc
>P1_contig016_276_MAG: Culex Bunyavirus 2 isolate CMS002_051a_PLCR nucleoprotein gene, complete cds_virus
agctgggaaaagtgctatgccaccctgttgctccgagtgtcttggactctgatttggtcg
agacaggggctgtttggatcaccttcctagctagtctgaggctgaaccagctcattggag
gtaagaacaaggctgatccggatcgcctgtggttgtaccatcgatcggctctgtgctctc
ctgcagcagaggaatcagctaggactaagttctgggctacgatggaactggatggtttgg
cagagatagcagcagaagctaggctcaaggttgagg
>P1_contig017_251_MAG: Culex Bunyavirus 2 isolate CMS001_044_ALCO nucleoprotein gene, complete cds_virus
ttcctccagataggttaaaggaagagctctcagtttgtaataaggctctggtagaagtct
acctgggtaccctagaccttaacgatcttgtcaagttccagcgagttgttcctgctattg
ttcagaagttgaagaagatcctgcaaagcagtaagactagcactaacattctcaggacaa
ctgctgcaaaagctagtgaagagaggaggataactgccctaggctcagtcatgtctgact
cactctcagca
>P1_contig018_249_Culex Iflavi-like virus 1 strain CIVL1/Sutter, complete genome_virus
atttccgtttcaaaaatgtgcattcctcaaaaggcacagttggaacaattttttgagatt
tacttgcatcagtcactccaatcccatgttcctttaaaatcaagttaactacaactccat
taaaaacttttacaaactcatctgaaaccgaaaatattccatcatcaccatacacgcacg
ctgtaacatttcctgcaaaatcctcaacattcatgttcatgtcaacatcttgtaaatatt
cgtataact
>P1_contig019_244_MAG: Culex Iflavi-like virus 4 isolate CMS001_046_ALCO genomic sequence_virus
actcttccaattcagggtttcatgttgggacattatgatttagaatttaaattgattgct
cagggtgttcctcaacaagcgtgtttgttaatgttaggtcactgtccaaacccatatggg
ttatatgacaagtttgctactcagcaggggtggacagttgatggtgctggggcagccacc
agtgcaaattatcctgttaaacctgtatatgaaacgcacaaaacgtactcgagtgtggaa
gcga
>P1_contig020_242_Culex Iflavi-like virus 1 strain CIVL1/Sutter, complete genome_virus
attttgcagaaattgattaaaattgtgtgtcccttgctggcagtattaggagtatgttgg
gcttcagcaaaagctgctacagctttgtggaattggatttcgcaatatatcgggtttgga
cctcaagctagaacaaatgcagattatggccactcctcgagagcgaaggtgcttaaaact
cgaaagtcacgtacgtacgctactcagagtacgcagaacttcgaaaataaattggataag
at
>P1_contig021_239_Culex Iflavi-like virus 1 strain CIVL1/Sutter, complete genome_virus
atctgttgtgaaatagttatcatgtttcctaattacatcagccaaaaatgtccactctga
ggattcagggtttattccaacacacactccattataaatacgattgttcttaatgtggtt
agtcaagctcaaagtgtaacggcgaagagctatagatccttctatattggacattgaaaa
caatcgtgttccaccttgagacaaaactttctcctccttacgtttctcatctttcaaac
>P1_contig022_232_MAG: Hubei mosquito virus 4 isolate CMS001_001_ALCO genomic sequence_virus
catggcaatcgaatttgctgtggtcaagcgacaccacagcacattcctcatacctgttaa
acttgtgtgcgatgtctctaccgcgctgcttcatgttcctccccttggcaaagatatgcg
tgccattgcgggtccaggacatgacgtatcgctcaagtgggtgtaggtaggtagccaagc
gcagcccataccgcttattacggtattgaatgcacctggggtccttcaactc
>P1_contig023_231_MAG: Culex Iflavi-like virus 4 isolate CMS001_046_ALCO genomic sequence_virus
atcgagaaaatttttgccaagtaagattgcaaaccaccatccgccttgacctgtacttta
gcgcaaatcaaggacgtcaacacttgagctagggaagtccaggtctcgggtccctgtgta
gtaaacgtttgagctctagtaaaaaataattccataggttggcttaatttcttccaatcc
ttccattcaagtagtttcatctccatcatgacacaaaatcccgcaaaagct
>P1_contig024_227_MAG: Hubei mosquito virus 4 isolate CMS001_057_ALCO genomic sequence_virus
ctaagcaattgtttggtcatcatgtagttgatcagacaattgcccagcccagtgttttga
tcgcctgacattcgagtggcccttgtcgtgtacttagttccattcttagtcatgccctta
ttgcgaacctggagctctagcaagaattctaattcctccgagccatagcattggttatag
aaccaatgttcagcacgcagtagagactcattaacatggcaatcgaa
>P1_contig025_226_MAG: Tombusviridae sp. isolate MEMO030_NZ8O3 genomic sequence_virus
ctcaccagtgaggcccaaaccagcgccaagaaccaaggcgccggcaccagcgccgagaac
caaggcgccagcaccaccccaaaggcccaagggcccgaggaagccaccggcacgtggccc
agggaaccggactgtatcgagttcccacttaccagcggtaggaacgaagaactcgttcca
gctgctaggggaggagttcccgcacctcagccgaggcactttagcc
>P1_contig026_224_PREDICTED: Culex quinquefasciatus glyceraldehyde-3-phosphate dehydrogenase 1 (LOC6037101), mRNA_no virus
aagaccgttgacggtccgtccggcaagctgtggcgcgacggtcgtggtgctgcccagaac
atcatccctgccgctaccggtgccgccaaggccgtcggcaaggtcattccagccctgaac
ggcaagctgaccggcatggccttccgtgtgccaaccccgaacgtgtccgtcgtcgatctg
acctgccgtctgtccaagccagccacctacgaccagatcaagca
>P1_contig027_222_MAG: Tombusviridae sp. isolate MEMO030_NZ8O3 genomic sequence_virus
gggtaaaccttcgggaaacgccaggggcccacagtggcagactgtgggccggaaacctcg
agctgccaaccccgaggcgcttctgcgccgaatccacgccctggagcaggccaacaggaa
tctgctgttccagctaggccgtgtgaacgccggggcaagcggctcaggctcgacctccag
gggttccacctctggcaggacgaatcccgcctcaccagtgag
>P1_contig028_220_MAG: Culex Bunyavirus 2 isolate CMS001_028_ALCO nucleoprotein gene, complete cds_virus
gattaattgaaaagtatcgaggtgtttgtggagaaccgttgtgaccgaggaagttatata
gctcttgtgtatgtccagccgggccaatcgctgcatttgtaactccaagttcgctaagcg
ctctgccgttgttactgactgctcttgttcagcatctattgtcaaggagaggtatcttgc
cgatagttcctattcacactggtacatttctccaaatagg
>P1_contig029_214_Culex Iflavi-like virus 1 strain CIVL1/Sutter, complete genome_virus
tattttatcttattaaccccattccgtttttcatacatcaaatcgcatactatgttccaa
caaatcacgacatacattaagtgaacaaaactgtttatttccacagtaatacacgcccca
gatggacttccagaaaatgttctatatactgtgttatgcgcaatatgataagatcccatt
aactcttgaatcagcgcttctatacacttatgtt
