# Supplementary material for: Virome profiling of Culex tarsalis through small RNA-seq: A challenge of suboptimal samples
Source: PLoS Negl Trop Dis. 2025 Nov 3;19(11):e0013611. doi: 10.1371/journal.pntd.0013611 (PMC12591400; doi:10.1371/journal.pntd.0013611)
Supplement: S2 Data — (ZIP) [file pntd.0013611.s002.zip › Supplementary Data 2/P2_S46_L002_R1_001_renamed.fasta]

>P2_contig001_434_Partitivirus-like Culex mosquito virus strain CPLV/Lake, complete genome_virus
gaccagacttggtcctctgtaaggtaatgttcgaagtacgactggtacaggacgagcatg
tcgtaacgtcttctggaaggagcccgtctaggaacggggggaggttctacctcggttacg
atccacccttttcgttgagggacgtgtagtaaggtgggatcgaatccagttaaccgtagg
tatttcagggctccggggtgctgcttcacatggtccgcaaaccagttgacgtcgaatcca
aagtgcgtctgcatatcctcaatcaggtcaagccacttacatgcaaggactccgttaagt
gagctccacatctgaccaactgctctcattgcagtaaacgcaggatctggggttccatgg
aagcgctcaggataaataaaggaagccagaagaaaatcgccatctcgcaccggttttccg
taataattatgata
>P2_contig002_477_NA_NA
ccacctcctcggcgaagtcttcggcttgaagaatcttctccgtgaacggtacttgcgcca
atgatccaaggggagacgtagtcggtgctttaaagcaagatactttagaactccggatgt
atccggcaaccgactggatcaatagctcgttcactgggatccgtccgacgttgacgacac
ctaagtcgtcggtcgtgatgtttgctcctctcaagatggtccgctgggtgtcagttagaa
cttccgctgcgcgccacccgagtagctggacgtttggtagtccggcgtagtcgttggctg
gggggcgcaggttagcgggcaggttccagttggggtctccgcgaggaagaacgtctgtgt
agtctatgtccgcacgaatgcggagtagtgctacaagcggggatgggatggtctcgtaca
cgtaatgggttccagcagttacgcgtccaaaacttccctgggctccgaagtatcggg
>P2_contig003_328_MAG: Wuhan Mosquito Virus 6 isolate CMS001_038_ALCO hypothetical protein gene, complete cds_virus
cttccaaagacggaagagccccagagatctggaagataagtctattcacctcttcagagt
ccgtcttggtcacgcagtcttttgattccaaattgtctagcagctgtcgtagctcgttgc
aaggaagagagatgttgtagttgctccccggctttcctctgtaataagagtctgtaagtt
tctgtagatttccaagcagcttgaacttcagagggaagcttattgtttttacagtagcct
cagcgtagatctcagcattagtaggacagacatacgatgccagtgtttctctcaacctcg
atgaccccgctttcctgttccatagaag
>P2_contig004_205_MAG: Culex Bunyavirus 2 isolate CMS001_028_ALCO nucleoprotein gene, complete cds_virus
tggagaaatgtaccagtgtgaataggaactatcggcaagatacctctccttgacaataga
tgctgaacaagagcagtcagtaacaacggcagagcgcttagcgaacttggagttacaaat
gcagcgattggcccggctggacatacacaagagctatataacttcctcggtcacaacggt
tctccacaaacacctcgatactttt
>P2_contig005_239_Culex narnavirus 1 strain CxNV1-CT RdRp and hypothetical protein genes, complete cds_virus
acctcgcatgggtgggcggctcggaagaaggctgcgttgctggaggatccgtggatgcct
cgtcgtcaaaacgcccagctgaatcgcgcgcgcgaacaacttctcgcgtcggaacgccgt
gcttgggctcagtccgttcttaaacgtggcgagacggtggcttctttggaggcagccggt
ctcgctgaacgggcgaaagagctcaaattggcactggcgactcccgtacctgagtacga
>P2_contig006_1013_NA_NA
ccccccccttttccttaacgagtaagtgtagttgtttttaaccggatgtacgtggttatg
gaggtactcgtgagaagtcagtaggcaacttgcctacaagcaaaacatttaaagcaaaac
agagccgtagctcgactgagtcatctgatactcttcaacctgacggggtcttaggaatct
gactaccattctaagttctcttctcaaaattgaggctactattagtaacaaaagtactat
tatgggccagtagctgggtgaagaactaagtggcagatcagcgtagcatgaatacgattt
acgttcgagcgtagaagtgtcgttacactcaagaacaatcatcataactaacgctgaggc
gggactcttcgctaagacaaggactccgtaacggtcctgactcactaacgtcagttggta
atggtggggggctacctgatgtattgccaacgatagaggcgatgttggcagctgtggctg
ggacagagtctcctagcgcgagaggaataacgtaattagcgaggacgggtccgacgctat
taattaccttccttccaaggctagggccgtctttatccaaagttgatcttagtccgtcta
ttgaggcagtgatctgctctacgtccgaggagacagtactaaactttggtagaccatcgg
ccttccactgaatgtggagatggtgtagcaggtaatcacttgaaccaccagtggtggtaa
ggatctttaccgctgaatacctagggtcaggtctatagacacgtctgtgatgtgatgatg
gatacgcgtaacctacagctgggaagcacgctgcgccaccgcagtcaacccaacctccaa
ggaggtcggtctgcgcagtatcagtgcttgcgtctgaacgctcctcaacgtcccagacgc
tcagggagactatccttccggtcaaattccagaccgcgacacgttcaaacctaaacaaga
tacgaaagggacttcctttatctgtgttatagccagtagggttaaaagtaaac
>P2_contig007_537_NA_NA
ggggaggtcccttccacgtctcaacatcgtcaagcacctcgccaggaaaagcccgttttc
aagaaagtccagaagtcgcaacccgatctagcaccaaaacatgtttcaactgagtttact
gctgaacggaacgacccactaatgtcagagttcgccataactgacggagtgagtggattt
ctagaggtgtttcagccgcgtgactttcaagtggattactcgggatatatgaatctgctc
gagatgtcgtacaacgcgcagattactgcggatcgctcgatggctaagtacgtttcacgt
tcgatgtggaactactaccatgtgattatgctgtggagaaagttgttggtagtgcgatcg
aggattggtgaatcgattgcagaccgtgatgcgctattcgctctagtaggagaggatcta
ccctgcagcctcgagattgctgcgtacctcaacggacttggagatgtagtagatcaagac
ggagcgagagctaaactgtcagtgcaaggcagactgatggaggcccgatacttcgga
>P2_contig008_460_PREDICTED: Culex pipiens pallens trypsin-1-like (LOC120413573), mRNA_no virus
ttcattccactatcgaacgatagaacaacatggcatcgaaactgacggtagcgttcctcg
tagtggccagcctagcactcgcttcttcccgatccgctcggcgtatcgttggaggagacg
aagccgcaccccacgagttcccgtaccagctgtcactccagtggaactttggtcacctgg
accgagctccgttgcacttttgcggagcttccctgctgaacgagaactacgtgctgacgg
ctgcccactgcgatgtcgagtactccgacgatggattcctggaggtcgtagccgccgatc
acaacgtggaagcgcacgaaggcccggaacagcgtcgccgcgcggtgacgttccagattc
atcccgactaccagggttcagtcagtccgaacgatatcgccgtgatccgtgtggatcagc
cgtttgtgctgaacgacctggtgcagacggttcagctgcc
>P2_contig009_437_Culex pipiens pallens putative chymotrypsin-like protein mRNA, complete cds_no virus
tattttcattcttgtcctgttaatcaagtccaatctgtatcacatcttaagcatcctgac
gcagctgttcctcgatccagtcgatgtagtgcgccactccggcgaacaccgtcggtcggt
ttggcactccacacggaagcgaaccccaggaaacgactccaacttgaaccacggcaccac
cgtccaactgcttgaccagcggaccaccggaatctccggaacagcccgagcgggaaccgt
cggtgggtccggcacacacgttgctctgttccagtatggacgtaaagtcccaaagccggt
aacaggtgttgaagtctaccaggggcaggaccactttcctcagcttgtcagggtacaccg
gttccacggtggtggacatagatccccatccggacagcgtaacatctccctcgaactgct
ccagctgcttcggcagc
>P2_contig010_416_Partitivirus-like Culex mosquito virus isolate PaLCxMV-2020 RNA-dependent RNA polymerase gene, complete cds_virus
ggggggaaccaatttctacggtgggttggtttgaggacagtgtccgactttactatgccg
ttaaagtttatcgagaaatcaaaaggttacccgcttgacctgcggccacctcagctggat
aagatagcttttgagttctcaaagaagtggtttggtgaaggtgtctgtgaaagggtgtgt
gagaagatgcatcgtgcttgcccatcggtggagtgtatcagagctgacgtcgacgactac
aaccgtcagtatgtgcagagagttcagaacgatacatacttagcagtgctggagtccgtg
cggaaggacttcgtacccgagaagccgctagtgccgtggaccttaggaagatgtcagaag
caaggaatacctaaagataagtctcctggtctaccgtggcgcgaacgtggttataa
>P2_contig011_387_NA_NA
ggttaaaagtaaaccctgtaccgacctgtttgagaaagtcagtgactaaagagtcgaagg
tatagtcgcctgctttacggatggaagacaccaccaaaggccaccacggggatgcggtgg
tatcaggtggattagttgctggggtaaactttccgccaaattcacccgtcttttgtcttc
gtgaggggttttgcttacctttagacttgctcacacctacactcttacgctgtgacttct
ttgtagaagacatgaggagtagcgagttaagggaaacgattgcagaagcaatacctagtt
ataaacaaagatatgctccgatagactattaaccttcctgataaagaggaagagagaaat
gctatcttatgttgactagcttatgct
>P2_contig012_379_MAG: Culex narnavirus 1 isolate CMS001_034_ALCO genomic sequence_virus
tgcgattgaaaccgcacgagaccgctgcatggaaggttctcctatccccatggtcgcgac
taccgtcctggaattgggaatgaaggcgcgcgtggtcacgaaacctcctgcgtgggctgt
ggtggcgggtgacgcatgccgacagtcggtctggccgcttctggaaagcgacagacggat
tgacttgtcgggcgcccgcccaaacaccgagtccctggaccgcttccacgacaatctggc
tcatagcctcgtgggcgctgccactccccagttcttctcggcggacctcacagcagcgac
tgacttgatgcctttcagcgtcagttggtcgctctgggacggtctctgtgatggactggg
agccgctgccgatgcccca
>P2_contig013_376_MAG: Culex narnavirus 1 isolate CMS001_028_ALCO genomic sequence_virus
ggacaaatgtctccctcttgatgggcagaacaggactggcgccgacggttccgccacgcc
cggctgcaccctgaccccttccggggggtcgcactgcagccgtgccatgccccaatttgg
ggctacactccgaaccctgggtgttcggagcggcgttttgctctgtccgctgggggagag
acgagatcgacttcctgcgccggtagttacctgccgacgtacggtgtcgatccatctctc
cgaccccaactgcgagttgggcgaggggggaatctcccagcgcgcatcccccacccccgc
cagtcgaccggcggactggggccctcgcggtggagactggagcctcggcacgggcgggcg
cagcggttttacccgc
>P2_contig014_354_Partitivirus-like Culex mosquito virus isolate PaLCxMV-2020 RNA-dependent RNA polymerase gene, complete cds_virus
agtagttgactaccttcttccagcgaagtcgggtcttcgcgggatccactttccactcgt
gatcatcattgcacagcaccttgttcagggtaaagcactgcagcatgatctcaaaagcgt
cacgaatgagccaagcgggtacgcacttgtcaaacttcctccaatcgagcagagccgttt
tgactgtaggatcagctaacttacagtcttgatacgcgttgtcgatgtaagccatacctc
ctgtcgccatctcgacgccgtaggcaacgggcacgtctttcttcgtatggcgaatccact
ccaagtaagggtacacgaaacgtccttcctctagggtgtaagccatggggtaac
>P2_contig015_335_Partitivirus-like Culex mosquito virus strain CPLV/Lake, complete genome_virus
ggtagtcaactacttcatcaacacccctttcattttacccagtggagagagatatcaaaa
ggagggaggcgttccttccggttcgacgtggactaacatcatcgatacaatcatcaacgc
catcgtggttcggtactgcatgtttcacgtgacaggatcgatgcccatgttcgacgtgta
catgggagacgacagctgcgttttcatcagcagaggtatcgatttgaccgagttctcgaa
aattgcacatgctgaattcggcttcattctgaatgagaagaagtcctacgtcactggaga
acgaacaaacatcactttcctgggttatcataatt
>P2_contig016_325_Vittaforma corneae ATCC 50505 28S ribosomal RNA (VICG_02297), rRNA_no virus
agctaccttaagagagtcatagttactcccgccgtttacgagtgcgtactgtgagttacc
tttttaacgtcccgggcactgggcagaattcactaaccgcgacccagttagctatgtttt
tattaaacagtcagattccccgtgtatgtccagttctagcatgctagagccaataattat
cccaaagttactcatctattttgccgatttcccttacgtgagtcttgttgagcactgggc
tcctaaccccctagtcctgatgcggttcggtacgagtgcccgccagctttttagcagggg
cggcatgtcggtgcgtctctgcatg
>P2_contig017_284_NA_NA
aggcgtactcccctttaaggctctggcctcctccgacagcccgcaaagcgaacccgcccc
ttgcttcagggcaatgcgacggccaaaggcatcttcgaccgcctgccccaggcaggtttc
ccgtgacgaaccccaacctattcccgatcctggcgtgccgaaagcttcggtgagctctcg
accttcaggcagccccgaacggcggctgccagcgcaagcgctccctgccaaaatggaagc
cgaccccgaagggtgggcgaccgggacgcccgtcatacgacggg
>P2_contig018_268_Guyparkeria sp. TX1 chromosome, complete genome_no virus
catttttgggtcgagtttggcccgtcggatcgtcggaggccaatttgcggagagcggcca
gttcccctaccaggtggcactgttcgaggctggggactttcactgcggaggatcgatcat
cgacaaccggtggatcctgacggcggcgcactgcgttctcgagagtaatggatctatcac
cccgaacctcaccgtgctggccggaagtcagcacctgctcgagggtggtcgtcactacga
gccggaaacgatctacgcgcacgaatct
>P2_contig019_250_NA_NA
ggggggcccccgggcagggaggtgtctttccacactcgtcaacttcgtctatatcggcag
gccgaagattttactgatgggctcctttcacttcctggttgagctcttccttaactcctc
acaatagcggcttgacactgacacaccactaacttccggcatcgagaacactctacgatt
ccatactcctcctagcccgtgatgaaatacatcattggagttatcgatccatgcggcagg
cgggattcct
>P2_contig020_240_Microsporidium sp. 1199 partial ssu gene for small subunit ribosomal RNA, isolate 1199_no virus
ttacactcttgcgagcatactatccccagagcccgaacacttatcgatttctctgttccc
agcatgcgccgcgcgacggagtccgcctgcgccgcacgccaggatagtcggcatctttta
ctggtagaactacagcggtatctaatcaccttcgatcctctacccttcgtccttgatcac
cgagcacttaccgggccgccgctttcgcctcgctgagtccacaaggggtcttggcatttc
>P2_contig021_239_NA_NA
tggggttctcacatggagaagatgcaagcgggcggcgaacgtgtgcgagacatacgccgc
ccggatccctcggccctccccctcttgcaggggccccccgaggcggggtggggatcgcaa
ggccgaacaatcctagtgattgtttggagccggtcggtcccgctttcccatttgcgtttc
cgctctggaaaaggaggaccccacttcccgcgtgtgctgctgcgccgagagagatctca
>P2_contig022_207_PREDICTED: Culex quinquefasciatus 40S ribosomal protein S18 (LOC6047090), mRNA_no virus
acttcttcttggacacaccgacggtacgtccgcgacggccggtggtcttggtgtgctgac
cgcgcacacgcaggccccagtagtgacgcagaccgcggtgggcacggatcttcttcagtc
gctccagatcctcacgcagcttcgagtccacgttcgaggacgtcagctgggagtacttgc
cgtcgatgatgtccttttgcctgttga
>P2_contig023_200_NA_NA
gaagcgatcttcgctcacgaatcgtacgccaacttccagaacgacatcgccctgatcaag
ctgagtgagtcgatcgagtacgacgagctgaaccaaccgatcgccctgtacgaaggcgca
gacctacccaaggactccgaggtggtcatctccggccacgggcgaacagaggatagtgac
ttttccgagctgctcaaggt
