# Supplementary material for: Virome profiling of Culex tarsalis through small RNA-seq: A challenge of suboptimal samples
Source: PLoS Negl Trop Dis. 2025 Nov 3;19(11):e0013611. doi: 10.1371/journal.pntd.0013611 (PMC12591400; doi:10.1371/journal.pntd.0013611)
Supplement: S2 Data — (ZIP) [file pntd.0013611.s002.zip › Supplementary Data 2/P3_S47_L002_R1_001_renamed.fasta]

>P3_contig001_765_PREDICTED: Culex quinquefasciatus serine protease SP24D (LOC6049009), mRNA_no virus
atcgtttcccatcgaagtcggttcagtacctgcaccggggatcatcatgaagttcgcgct
ctgttgctgtctgctggtgaccatttttggttcgagcctggcccgtcggatcgtcggagg
ccaatttgcggagagcggccagttcccctaccaggtggcactgttcgaggctggggactt
tcactgcggaggatcgatcatcgacaatcggtggatcctgacggcggcgcactgcgttct
cgagagtaatggatctatcaccccgaacctcaccgtgctggccggaagtcagcacctgtt
tgagggtggccgtcactacgagccggaaacgatctacgcgcacgaatcgtacgccaactt
ccagaacgacatcgccctgatcaagctgagcgagtcgatcgagtacgacgagctgaacca
accgatcgccctgtacgagggtgaggacctggccaaggacaccgaagtggtcgtctccgg
ccatggtcgaaccgaggatcgtgacttctccgagctgctcaaggtcaaccggatgttggt
ggacgacgtggcgtcttgtggagagaaccgcgaaggactcatgtgcacaaaccaagtggt
cgggaacggagtctgtttcggagactccggtggtccggccgtgtacgagggacgccaggt
gggagtggccaactttgtgcagggaggttgtggaacggagaactcggacgggtatgccaa
ggtgacgtactatcgggattggatcgacaggacgaagcggaatta
>P3_contig002_568_Neoflabelliforma sp. MQWeng-2022a isolate 2 small subunit ribosomal RNA gene, partial sequence; internal transcribed spacer, complete sequence; and large subunit ribosomal RNA gene, partial sequence_no virus
caagcaatgtggcttgcttgagttacatgactgtctaactccgaacacgccaaacagctg
gacacaggtcagctgatcataacattcgcagtagtgggccttctctggtaagcagggcag
gcgaagagggatgaacctcgcaggagataaagcgcctaacagggagacacatttaaggaa
gtgggtgaatctggacagtggggcataggcgactgtagtggggcagtggacgaggtgccg
agggaagtactgtgaatcctcattgtacttacgtaagcgtagatacgggcttggtcttag
attgttcgtacttacacactgcgtatagacttcggatgggtcaaccagcgaaggagtctt
agtgtccttaggcatctctcgtaaaaacactgtgctcacacctcttctataccgtaccca
acaccgcaacggggctctgtggttcacaccaaagacggctggacgcaacgtacgtaaggg
aattcggcaaactggatctgtaacttcgggagaaggattggctctttgagcttgtgatca
ggggaatctgactgtttatggtggcgct
>P3_contig003_391_PREDICTED: Culex pipiens pallens trypsin-1-like (LOC120413573), mRNA_no virus
caacatggcatcaaaactgacggtagcgttcctcgtagtggccagcctagcactcgcttc
ttcccgatccgctcggcgtatcgtcggaggagacgaagccgcaccccacgagttcccgta
ccagctgtcactccagtggaactttggtcacctggaccgagctccgttgcacttttgcgg
agcttccctgctgaacgagaactacgtgctgacggctgcccactgcgatgtcgagtactc
cgacgatggattcctggaggtcgtagctgccgatcacaacgtggaagcgcacgaaggccc
ggaacagcgtcgccgagcggtgacgttccagattcatcccgactaccagggttcagtcag
tccgaacgatatcgccgtgatccgtgtggac
>P3_contig004_362_Uncultured eukaryote clone F5K2Q4C04IT3AE 28S ribosomal RNA gene, partial sequence_no virus
cgcgagacaggttagttttaccctactgataggataggaatggcagcaggggatagtacg
agaggaactcttctgtgaagcctctggtgaagcggtagtgcgggcgtgcaccgcgtagct
aagcttttgacgtgagcgaagcctatcgtcactacaaacgccaacgtcggtgtttgtgta
cggctagctggggcttaggttgaagacctgtggggcggttatagagctactgtgggtggg
agacctaagtcttggttagcaggtgcagctattgctagtgactttgtggcgtaactctgg
gatacagctgacggcctctaagctgggaagttagtcattacctgttgtgagtgtgaatac
ga
>P3_contig005_350_Amblyospora sp. small subunit ribosomal RNA gene_no virus
accaggttgattctgcctgacgtggacgctagcctcggggattaagccatgcaagtctgt
gaagtttcgttatgaaacagtgaacggctcagtaaaacacgtctatctacccacttgtga
atataaccccgggaaactgtggctaatattgtggatgagggcgtgacctatcagctagtc
ggtacggtaaaggcgtacggaggcgatgacgggtaacggggaatatgggttttattccgg
agagggagcctgagagatggctaccacgtccaaggacggcagcaggcgcgaaacttaccc
aatgaacattgaggtagttacggggtgtgacattctatgaaccgtgtgtt
>P3_contig006_319_Helobdella robusta hypothetical protein mRNA_no virus
cgcctaattagcggcgcgcatgaatggagcaacgagattcccgctgtccctacgttcggg
tcagcgaaaccacagccaagggaacgggcttggaaacatcagcggggaaagaagaccctg
ttgagcttgactctagagtggtcgagtttttgatgcggggtgatgtagcgtaggtgggag
ctttacggcgacaatgaaacaccactgcacctgcgtgtcaatgactaacttggcaacttg
gggagtttggctggggcggcacagctgttagagcacaacacagctgtcctaaggtcctcg
caacacagacagaaactgt
>P3_contig007_288_Hutchinsoniella macracantha 28S ribosomal RNA gene, partial sequence_no virus
cgtcttgaaacacgggccaaggagtaaacttagctagcgagtgggcagcgttgagctagt
tgagtttgacccgaaagacggtgaactatgcctggctggtatgaagcctgtggaaacgcg
ggtggaggtacttgtgcgattctgacgttcaaatcgatcgctgaagctgggtgtaggggc
gaaagaccaatcgaactgtctggtagctggttccctccgaaatgtctcgcaggacagcac
tgtggaatatgtgtatggtgtggtagagtaaagacaagcaatgtggct
>P3_contig008_268_NA_NA
gagatctctctcggcgcagcagcacacgcgggaagtggggtcctccttttccagagcgga
aacgcaaatgggagagcgggaccgaccggctccaaacaatcactaggatcgttcggcctt
gcgatccccaccccgcctcggggggcccccagcgatgggggagggccgaggaaccaaggc
gccgccgattcgcctgagggagaagtccgaagtgcatcctcaggctgtggcggtggccta
ctcttgcgttttccgttctggaacccca
>P3_contig009_258_Culex pipiens pallens putative chymotrypsin-like protein mRNA, complete cds_no virus
actggaacagagcaacgtgtgtgccggacccaccgacggttcccgctcgggctgttccgg
agattccggtggtccgctggtcaagcagttggacggtggtgccgtggttcaggtcggagt
cgtgtcctggggttcgctcccgtgtggagtgccaaaccggccgacggtgttcgccggagt
ggcgcactacatcgactggatcgaggaacagctgcgtcaggatgcttaagatgtgataca
gactgggcttgataacct
>P3_contig010_232_Amblyospora californica small subunit ribosomal RNA gene_no virus
cttttctagtacgggttatttcaggtacctagaccttgagacggggatgtggtaatgtta
tttggtagcgagaggtgaaattcgatgacctaccaaggagcaacagaggcgaaagcgatt
accaggaaccgatctgacgatcaagcgcgtgagcaggattatcgaagaggattagagacc
cacgtagttccttgcagtaaacgatgcctacagtgtggtgcttaagtgcatt
