# Supplementary material for: Virome profiling of Culex tarsalis through small RNA-seq: A challenge of suboptimal samples
Source: PLoS Negl Trop Dis. 2025 Nov 3;19(11):e0013611. doi: 10.1371/journal.pntd.0013611 (PMC12591400; doi:10.1371/journal.pntd.0013611)
Supplement: S2 Data — (ZIP) [file pntd.0013611.s002.zip › Supplementary Data 2/P4_S4_L002_R1_001_renamed.fasta]

>P4_contig001_535_NA_NA
caatttgcggagagcggccggtttccctaccaggtggcactgttcgaggctggggacttt
cactgtggaggatcgatcatcgacaatcggtggatcctgacggcggcgcactgcgttctc
gagaatgatggatctattaccccgaacctcaccgtgctggccggaagtcagcacctgttt
gagggtggccgtcactacgagccggaaacgatctacgcgcacgaatcgtacgccaacttc
cagaacgacatcgccctgatcaagctgagcgagtcgatcgagtacgacgagctgaaccaa
ccgattgccctgtacgagggtgaggacctggccaaggactccgaggtggtcatctccggc
cacggtcgaaccgaggatagtgacttttccgagctgctcaaggtcaaccggatgttggtg
gacgacgcggcgtcttgcggagagaaccgcgaaggactcatgtgcactaaccaagtggtc
gggaacggagtctgtttcggagattccggtggtccggcggtgtacgagggacgcc
>P4_contig002_283_PREDICTED: Culex pipiens pallens trypsin-1-like (LOC120413573), mRNA_no virus
cagcctggccctcgcttcttcccgatccgctcggcgtatcgtcggaggagacgaagccgc
accccacgaattcccgtaccagctgtcactccagtggaacttcggtcacctggaccgagc
tccgttgcacttttgcggcgcttccctgctgaacgagaactacgtgctgacggctgccca
ctgcgatgtcgagtactccgacgatggattcctggaggtcgtagccgccgatcacaacgt
ggaagcgcacgaaggcccggaacagcgtcgccgagcggtgaca
>P4_contig003_268_NA_NA
gatttctctcggcgcagccgcacatgcgggaagtggggtcctcctttccagagcggaaac
gcgaaggggaaggcgggaccaaccggctccgatacaacgacgagcgttgcctggcctggc
gatccccaccccgcctcggggggcctcccgtaagggaggagggccgaggaaccggggtgc
cgccgattcgcctgagggagaagtccgaagtgcatcctcaggctgtggcggttacccatt
cttgcgttttccgttctggaaccccttt
>P4_contig004_268_Culex Iflavi-like virus 4 strain CIVL4/Fresno, complete genome_virus
taattcccatcctcgcattgcgaccaagcagattgaatacacctgtcgaggaagatacac
cacctccgtcaccctgtaccaacgaggacaaacccgagtgttatttagtgtgaggcaatc
cggaccaaataagaaaatgtgcatggaatactgttatgcaaaagtggctgagtacttgaa
atcgatcaaggatgattggaaagttcaaggtttagaggaagatttgaaattgagtaataa
taccttggtatttggagaggaagaaaat
>P4_contig005_201_MAG: Culex Iflavi-like virus 4 isolate CMS001_002_ALCO genomic sequence_virus
tgtgttctaaaaacttgagggtcattagttctttctattggttgttcattttcatattct
agcatcaatttgtcatactcagtctgtttttctgcagaaacttcctcttcattttccaaa
atagctttcacctcttcttctatacttctaaaattctcctcatcacctatctgctgatca
gccacttcaacatcattacct
