# Supplementary material for: Virome profiling of Culex tarsalis through small RNA-seq: A challenge of suboptimal samples
Source: PLoS Negl Trop Dis. 2025 Nov 3;19(11):e0013611. doi: 10.1371/journal.pntd.0013611 (PMC12591400; doi:10.1371/journal.pntd.0013611)
Supplement: S2 Data — (ZIP) [file pntd.0013611.s002.zip › Supplementary Data 2/P5_S11_L002_R1_001_renamed.fasta]

>P5_contig001_208_PREDICTED: Culex pipiens pallens trypsin-1-like (LOC120429178), mRNA_no virus
cgagcattctaccactgcaccaccgtccaactgcttgaccagcggaccaccggaatctcc
gaaacagactccgttcccgaccacttggttagtgcacatgagtccctcgcggttctctcc
gcaagacgccgcgtcgtccaccaacatccggttgaccttgagcagctcggaaaagtcact
atcctcggttcgaccgtggccggagacg
