# Supplementary material for: Virome profiling of Culex tarsalis through small RNA-seq: A challenge of suboptimal samples
Source: PLoS Negl Trop Dis. 2025 Nov 3;19(11):e0013611. doi: 10.1371/journal.pntd.0013611 (PMC12591400; doi:10.1371/journal.pntd.0013611)
Supplement: S2 Data — (ZIP) [file pntd.0013611.s002.zip › Supplementary Data 2/P6_S5_L002_R1_001_renamed.fasta]

>P6_contig001_279_NA_NA
gcagattactgcggatcgctcgatggctaagtacgtttcacgttcgatgtggaactacta
ccatgtgattatgctgtggagaaagttgttggtagtgcgatcgagaattggtgaatcgat
tgcagaccgtgatgcgctattcgctctagtaggagaggatctaccctgcagcctcgagat
tgctgcgtacctcaacggacttggagatgtagtagatcaagacggagcgagagctaaact
gtcagtgcaaggcagactgatggaggcccgatacttcgg
>P6_contig002_358_NA_NA
catcttcgcccacctcctcggcgaagtcttcggcttgaagaatcttctccgtgaacggta
cttgtgccaatgatccaagtggagacgtagtcggtgccttaaagcaagatactttagaac
tccggatgtatccggcaaccgactggatcaatagctcgttcactgggatccgtccgacgt
tgacgacacctaagtcgtcggtcgtgatgtttgctcctctcaagatggtccgctgggtgt
cagttagaacttccgctgcgcgccacccgagtagctggacgtttggtagtccggcgtagt
cgttggctggggggcgcaagttagcgggcaggttccagttggggtctccgcgaggaag
>P6_contig003_750_NA_NA
ggcaacttgcctacaagcaaaacatttaaagcaaaacagagccgtagctcgactgagtca
tctgatactcttcaatctgacggggtcttaggaatttaactaccattctgagctctcttc
tcaaaattgaggctactattagtaacaaaagtactattatgggccagtagctgggtgaag
aactaagtggtagatcagcgtagcatgaatacgatttacgttcgagcgtagaagtgtcgt
tacactcaagaacaatcatcataactaacactgaggcgggactcttcgctaagacaagga
ctccgtaatggtcctgactcactaacgtcagttggtaatggtggggggctacctgatgta
ttgccaacgatagaagcgatgttggcagctgtagctgggacagagtctcctagcgcgaga
ggaataacgtaattagcgaggacgggtccgacgctattaattaccttccttccaaggcta
gggccgtctttatccaaagttgaccttagtccgtctattgaggcagtaatctgctctacg
tccgaggagacagtactaaactttggtagaccgtcggccttccactgaatgtggagatgg
tgtagcaggtaatcacttgaaccaccagtggtggtaaggatctttaccgctgaataccta
gggtcaggtctatagacgcgtctgtgatgtgatgatggatacgcgtagcctacagctggg
aagcacgctgcgccaccgcagtcaacccaa
>P6_contig004_372_NA_NA
ggcagaatcgccgtttcccgccagctcagcgtcgcggaggtcaaccccatgaggaagacc
ctgcccagcaacgtcccagccagcaacagacaccagatgacggggaggtcccttccacgt
ctcaacatcgtcaagcacctcgccaggaaaagcccgttttcaagaaagtccagaagtcgc
aacccgatctagcaccaaaacatgtttcaactgagtttactgctgaacggaacgacccac
taatgtcagagttcgccataactgacggagtgagtggatttctagaggtgtttcagccgc
gtgactttcaagtggattactcgggatatatgaatctactcgagatgtcgtacaacgcgc
agattactgcgg
>P6_contig005_358_NA_NA
caccaccgtggagccggtgtacccggacaagctgaggaaagtggtcctgcccctggtaga
cttcaacacctgttaccggctttgggactttacgtccatactggaacagagcaacgtgtg
tgccggacccaccgacggttcccgctcgggctgttccggagattccggtggtccggcggt
gtacgagggacgccaggttggagtggccaactttgtgcagggaggttgtggaacggagaa
ttcggacgggtatgccaaggtgacgtactaccgggattggatcgacaggacgaagcagaa
ttaaaggaaaaggatttgggtttctggtaatgatcgctgaataaagtcttgtctctaa
>P6_contig006_215_NA_NA
tcgacgctgttccgggccttcgtgcgcttccacgttgtgatcggcggctacgacctccag
gaatccatcgtcggagtactcaacatcacagtgggcagccgtcagcacgtagttctcgtt
cagcagggaagcaccgcaaaagtgcaacggagctcggtccaggtgaccaaagttccactg
cagtgacagctggtacgggaattcgtggggtgtgg
>P6_contig007_209_NA_NA
atcttattatcaggaaggtttatagtctatcggagcatatctttgtttataactaggtat
cgcttctgtaatcgtttcccttaactcgctactcctcatgtcttctacaaagaagtcaca
gcgtaagagtgtaggtgtgagcaagtctaaaggtaagcaaaaccccccacgaagacataa
gacgggtgaatttggcggaaagtttacct
>P6_contig008_204_NA_NA
aactcctcgcaatagcggcttgacactgacacaccactaacttccggcatcgagaacact
ctacgattccatactcctcctagcccgtgatgaaatacatcattggagttatcgatccat
gcagcaggcgggattcctgcaaactggtagcacaacatgtctcggttggctaatccttcg
tcacttcgaacaaaacgcttgatg
