# Supplementary material for: Virome profiling of Culex tarsalis through small RNA-seq: A challenge of suboptimal samples
Source: PLoS Negl Trop Dis. 2025 Nov 3;19(11):e0013611. doi: 10.1371/journal.pntd.0013611 (PMC12591400; doi:10.1371/journal.pntd.0013611)
Supplement: S2 Data — (ZIP) [file pntd.0013611.s002.zip › Supplementary Data 2/P7_S6_L002_R1_001_renamed.fasta]

>P7_contig001_419_NA_NA
gggcgaactcccctttaaggctcgtgcctcctccaacagcccgcaaagcgaacccgcccc
ttgcttcagggcaatgcgacggccaaaggcatcttcgaccgcctgccccaggcaggtttc
ccgtgacgaaccccaacctattcccgatcctggcgtgccgaaagcttcggtgagctctcg
accttcaggcagccccgaacggcggctgccagcgcaagcgctccctgccaaaatggaagc
cgaccccgaagggtgggcgaccgggacgcccgtcatacgacgggcgttggacggcgtggg
agtgtgcaccgaggcgtacctcaaggcgcaaagacacggatcgggaataacgtggtcgga
tactacggtaatagtagacgaaccacgcactacttgcatgttggctcaacgctaacccc
>P7_contig002_272_NA_NA
tttttttttaagagacaagactttatttagcgatcattaccagaaatccaaaccttttcc
tttaattctgcttcgtcctgtcaatccaatcccggtagtacgtcaccttggcatacccgt
ccgagttctccgttccacaacctccctgcacaaagttggccactccaacctggcgtccct
cgtacaccgccggaccaccggaatctccgaaacagactccatttccaaccacttggttag
tgcacatgagtccctcgcggttctttccgcaa
>P7_contig003_213_PREDICTED: Culex pipiens pallens trypsin-1-like (LOC120413573), mRNA_no virus
ccacgaattcccgtaccagctgtcactccagtggaacttcggtcacctggaccgagctcc
gttgcacttttgcggagcttccctgctgaacgagaactacgtgctgacggctgcccactg
cgatgtcgagtactccgacgatggattcctggaggtcgtagctgccgatcacaacgtgga
agcgcacgaaggcccggaacagcgtcgctgagt
>P7_contig004_207_NA_NA
acatcgacatcaccctgatcaagctgagcgagtcgatcgagtacgacgagctgaaccaac
cgattgccctgtacgagggtgaggacctggccaaggactccgaggtggtcatctccggcc
acggtcgaaccgaggacagtgacttttccgagctgctcaaggttaaccggatgttggtgg
acgacgcggcgtcttgcggaaagaacc
